# Supplementary material for: Transcription of endogenous retroviruses in senescent cells contributes to the accumulation of double-stranded RNAs that trigger an anti-viral response that reinforces senescence
Source: Cell Death Dis. 2024 Feb 21;15(2):157. doi: 10.1038/s41419-024-06548-2 (PMC10882003; doi:10.1038/s41419-024-06548-2)
Supplement: Supplementary file 2 — Table S1 [file 41419_2024_6548_MOESM2_ESM.xlsx]

## Sheet: Sheet1
ERV	Group	Class	Size	Exogenous	Name	Chromosome	Strand	Coding
9-1 (R)	2/HERV‐RW	Class I	8436	Gammaretrovirus	Endogenous Retrovirus Group 9 Member 1	11q13.2	Unknown
W-1	2/HERV‐RW	Class I	9.607	Gammaretrovirus	Endogenous Retrovirus Group W Member 1, Envelope	7q21.2	Minus	syncytin-1
FC1-1 (Fc2)	1/HERV-HF	Class I		Gammaretrovirus	Endogenous retrovirus group FC1 member 1, envelope	7q36.2	Unknown
H48-1 (Fb1)	1/HERV-HF	Class I	8.844	Gammaretrovirus	Endogenous retrovirus group 48 member 1	21q22.3	Minus
