# Supplementary material for: Transcription of endogenous retroviruses in senescent cells contributes to the accumulation of double-stranded RNAs that trigger an anti-viral response that reinforces senescence
Source: Cell Death Dis. 2024 Feb 21;15(2):157. doi: 10.1038/s41419-024-06548-2 (PMC10882003; doi:10.1038/s41419-024-06548-2)
Supplement: Supplementary file 3 — Table S2 [file 41419_2024_6548_MOESM3_ESM.xlsx]

## Sheet: FC>2 WT Vs KO
chr	start	end	size	Type	me3_WT	me3_KO	me3_WT/me3_KO	rank_WT	rank_ratio
chr6	30457694	30458430	736	ERV24_Prim-int	4803.53	2368.26	2.02829	156	2131
chr2	27163846	27164103	257	ERV24_Prim-int	4103.39	1999.07	2.05265	244	1983
chr17	49115373	49115767	394	ERV24B_Prim-int	4206.26	1973.59	2.13127	227	1621
chr17	49114056	49115235	1179	ERV24B_Prim-int	3752.52	1871.69	2.00488	302	2284
chr17	49111935	49113112	1177	ERV24B_Prim-int	3176	1559.69	2.0363	392	2081
chr17	49110105	49111233	1128	ERV24B_Prim-int	2966.18	1363.52	2.17539	423	1411
chrY	3366353	3367364	1011	ERV24B_Prim-int	29.647	14.2503	2.08045	2101	1842
chrY	6227421	6231119	3698	ERV24B_Prim-int	26.5534	10.6875	2.48453	2111	698
chrY	6233227	6233848	621	ERV24B_Prim-int	15.468	3.5625	4.34188	2158	101
chrY	6233854	6234545	691	ERV24B_Prim-int	15.468	3.5625	4.34188	2161	102
chr17	50318062	50319305	1243	ERV3-16A3_I-int	7092.15	2836.35	2.50045	57	678
chr17	50319853	50319950	97	ERV3-16A3_I-int	6443.58	2534.16	2.54269	74	627
chr17	50320108	50320167	59	ERV3-16A3_I-int	6407.68	2507.33	2.55558	75	612
chr17	50320482	50320869	387	ERV3-16A3_I-int	6257.97	2477.34	2.52608	79	647
chr17	50321183	50321621	438	ERV3-16A3_I-int	6209.81	2483.85	2.50007	80	680
chr17	50322306	50322603	297	ERV3-16A3_I-int	5952.63	2291.49	2.59771	86	563
chr17	50322869	50323048	179	ERV3-16A3_I-int	5576.26	2057.93	2.70965	95	460
chr17	50324432	50324648	216	ERV3-16A3_I-int	5125	1654.4	3.09779	119	233
chr17	50325516	50325756	240	ERV3-16A3_I-int	4847.08	1560.39	3.10633	146	231
chr17	50326003	50326228	225	ERV3-16A3_I-int	4823.3	1563.53	3.08487	154	240
chrX	46162802	46165498	2696	ERV3-16A3_I-int	3172.21	1448.93	2.18934	393	1376
chrX	46165505	46165753	248	ERV3-16A3_I-int	3163.89	1392.98	2.27131	394	1155
chr6	31384095	31385123	1028	ERV3-16A3_I-int	2867.08	1211.94	2.3657	454	906
chr17	50216892	50216997	105	ERV3-16A3_I-int	2634.41	1071.18	2.45936	515	728
chr6	31385217	31385341	124	ERV3-16A3_I-int	2631.44	1154.01	2.28026	517	1121
chr17	50216392	50216813	421	ERV3-16A3_I-int	2595.17	1037.06	2.50242	532	673
chr6	31385366	31387283	1917	ERV3-16A3_I-int	2297.09	1096.12	2.09564	634	1780
chr6	29012142	29012474	332	ERV3-16A3_I-int	1738.4	862.095	2.01648	825	2209
chr7	10302369	10303915	1546	ERV3-16A3_I-int	420.625	191.395	2.19768	1671	1350
chr6	23244404	23244541	137	ERV3-16A3_I-int	263.67	128.919	2.04524	1849	2022
chrX	48756568	48756805	237	ERVL-B4-int	3447.21	1682.91	2.04836	353	2002
chrX	48757112	48757463	351	ERVL-B4-int	3385.37	1640.81	2.06323	360	1932
chrX	48757734	48757820	86	ERVL-B4-int	3383.95	1586.06	2.13356	361	1610
chrX	48756179	48756447	268	ERVL-B4-int	3376.52	1656.45	2.03841	363	2072
chrX	48758133	48758580	447	ERVL-B4-int	3300.78	1542.21	2.14028	370	1586
chr17	46255274	46255353	79	ERVL-B4-int	2859.08	1264.19	2.26159	458	1181
chr6	31245356	31245786	430	ERVL-B4-int	2607.65	1275.31	2.04472	527	2028
chr6	31246100	31246550	450	ERVL-B4-int	2397.54	1195.34	2.00574	602	2272
chrX	46431470	46432391	921	ERVL-B4-int	2003.88	702.394	2.85293	719	360
chr8	76880255	76880723	468	ERVL-B4-int	1741.75	792.139	2.19879	822	1345
chr6	66717813	66717974	161	ERVL-B4-int	282.648	117.571	2.40407	1818	829
chrY	6691936	6692661	725	ERVL-B4-int	46.4052	14.25	3.2565	2076	189
chrY	6691109	6691862	753	ERVL-B4-int	44.2136	15.7942	2.79936	2079	391
chr17	49089470	49089672	202	ERVL-E-int	4068.33	1706.13	2.38454	252	868
chr17	49089749	49089947	198	ERVL-E-int	3997.78	1692.62	2.36188	264	917
chr17	49090363	49090403	40	ERVL-E-int	3898.84	1611.19	2.41984	278	793
chr17	49090829	49091193	364	ERVL-E-int	3690.48	1560.27	2.36529	312	910
chr17	49091548	49091583	35	ERVL-E-int	3555.61	1557.6	2.28276	336	1117
chr17	49091571	49092113	542	ERVL-E-int	3445.22	1497.21	2.30109	354	1061
chr17	46254078	46254186	108	ERVL-E-int	3259.42	1366.43	2.38536	376	864
chr17	49092789	49092998	209	ERVL-E-int	3209.22	1412.95	2.2713	388	1156
chr17	46254182	46254384	202	ERVL-E-int	3159.92	1338.15	2.3614	396	919
chrX	45988977	45990066	1089	ERVL-E-int	2895.43	1141.77	2.53592	444	633
chr6	32865996	32866312	316	ERVL-E-int	2343.18	1132.63	2.06879	624	1912
chr15	101727481	101727819	338	ERVL-E-int	2312.44	977.422	2.36586	629	905
chr6	36690527	36690926	399	ERVL-E-int	1892.18	871.696	2.17069	775	1490
chr6	36691150	36691575	425	ERVL-E-int	1854.54	839.681	2.20863	788	1312
chr6	36689340	36690480	1140	ERVL-E-int	1788.86	866.049	2.06554	806	1925
chr6	36689211	36689331	120	ERVL-E-int	1775.89	878.058	2.02252	810	2165
chr6	36688708	36689023	315	ERVL-E-int	1751.36	861.527	2.03285	820	2100
chr6	152904847	152905555	708	ERVL-E-int	1014.35	478.679	2.11906	1156	1670
chr17	52704926	52705887	961	ERVL-E-int	424.378	204.692	2.07325	1665	1879
chr1	238677229	238677354	125	ERVL-E-int	347.427	167.233	2.0775	1738	1861
chr6	67285066	67285152	86	ERVL-E-int	343.567	109.899	3.12621	1743	227
chr6	67284588	67284951	363	ERVL-E-int	327.093	91.4419	3.57706	1763	149
chr1	238675784	238676442	658	ERVL-E-int	307.784	144.622	2.1282	1787	1634
chr1	238674381	238674604	223	ERVL-E-int	305.024	132.199	2.30731	1790	1043
chr1	238674750	238675140	390	ERVL-E-int	293.887	124.695	2.35684	1802	927
chr6	66978442	66978727	285	ERVL-E-int	269.397	103.324	2.60729	1839	550
chr6	66717995	66718803	808	ERVL-E-int	260.372	100.967	2.5788	1855	581
chr6	66802537	66802760	223	ERVL-E-int	258.002	119.945	2.15101	1861	1563
chr5	23776226	23776814	588	ERVL-E-int	257.793	127.071	2.02872	1863	2127
chr6	67282985	67283037	52	ERVL-E-int	256.51	95.0093	2.69984	1864	465
chr6	67282536	67282847	311	ERVL-E-int	240.81	91.4468	2.63333	1880	520
chr6	67210632	67211561	929	ERVL-E-int	235.783	102.126	2.30874	1887	1038
chr5	29282207	29282303	96	ERVL-E-int	187.674	93.4609	2.00804	1949	2265
chr4	160964697	160965059	362	ERVL-E-int	162.416	71.2585	2.27925	1988	1124
chrX	46352429	46354414	1985	ERVL-int	1531.53	589.753	2.5969	904	566
chrY	9207688	9207853	165	ERVL-int	7.73408	3.56256	2.17093	2217	1448
chr17	48954521	48954634	113	ERVL47-int	3530.97	1752.4	2.01493	339	2219
chr17	48954348	48954515	167	ERVL47-int	3526.49	1732.14	2.03591	341	2083
chrX	48081890	48084820	2930	ERVL47-int	2292.5	1022.7	2.2416	637	1231
chrX	48085642	48086535	893	ERVL47-int	2244.5	1079.36	2.07948	647	1846
chr17	50413152	50420005	6853	Harlequin-int	3635.95	1248.94	2.91123	320	322
chrX	48854174	48856604	2430	Harlequin-int	2659.63	1207.71	2.20221	504	1334
chrX	48856889	48861338	4449	Harlequin-int	2428.77	1057.03	2.29774	593	1070
chr11	75044405	75044739	334	Harlequin-int	1804.3	884.396	2.04015	802	2058
chr11	75040759	75044423	3664	Harlequin-int	1780.71	887.192	2.00713	808	2267
chrX	49139367	49139449	82	Harlequin-int	1144.37	393.29	2.90973	1084	323
chrY	18291023	18291361	338	HERV-Fc1_LTR1	7.73396	3.56255	2.17091	2187	1465
chrY	21249640	21249903	263	HERV1_LTRe	3.86704	0	2000	2299	69
chrY	21249211	21249345	134	HERV1_LTRe	3.867	0	2000	2257	29
chr17	50323236	50323405	169	HERV16-int	5334.6	1943.92	2.74425	111	425
chr17	76664463	76664567	104	HERV16-int	4707.85	2210.52	2.12975	169	1630
chr17	49088582	49088741	159	HERV16-int	4190.31	1765.2	2.37384	231	893
chr17	49089299	49089472	173	HERV16-int	4058.32	1708.18	2.37582	255	888
chr6	106683392	106684462	1070	HERV16-int	1359.53	660.523	2.05826	982	1957
chr6	106682935	106683082	147	HERV16-int	1278.95	628.647	2.03445	1016	2091
chr17	50404255	50404966	711	HERV17-int	7362.03	2828.62	2.60269	47	554
chr17	50403768	50404089	321	HERV17-int	7228.19	2728.59	2.64906	54	507
chr17	50402570	50403464	894	HERV17-int	6836.96	2611.53	2.61799	65	537
chr17	50402510	50402585	75	HERV17-int	6732.68	2567.37	2.6224	68	534
chr17	50401417	50402208	791	HERV17-int	6208.86	2414.31	2.5717	81	590
chr17	50400637	50401110	473	HERV17-int	5537.11	2218.97	2.49536	96	684
chrX	46188952	46189249	297	HERV17-int	3364.29	1482.17	2.26985	364	1161
chrX	46188923	46188960	37	HERV17-int	3338.15	1494.55	2.23354	366	1244
chrX	46187185	46188925	1740	HERV17-int	3010.73	1406.86	2.14003	418	1588
chrX	46186896	46187204	308	HERV17-int	2552.22	1251.76	2.03891	549	2066
chrY	19080696	19082649	1953	HERV17-int	7.734	2.37506	3.25634	2204	203
chrY	19082634	19084489	1855	HERV17-int	7.734	2.37506	3.25634	2208	204
chrY	7887127	7887687	560	HERV17-int	7.734	3.5625	2.17095	2197	1424
chrY	7886811	7887103	292	HERV17-int	7.734	3.56256	2.17091	2202	1463
chrY	7887095	7887132	37	HERV17-int	7.734	3.5626	2.17089	2194	1474
chr6	31226905	31227883	978	HERV3-int	3654.46	1817.21	2.01103	319	2244
chrY	3241063	3241169	106	HERV3-int	105.697	49.4951	2.13551	2038	1601
chrY	22568200	22573569	5369	HERV3-int	3.86696	0	2000	2264	36
chrY	22565426	22568196	2770	HERV3-int	3.86696	0	2000	2269	41
chrY	21240703	21249208	8505	HERV3-int	3.86696	0	2000	2291	62
chr17	35305665	35306693	1028	HERV30-int	1680.68	680.522	2.46969	839	720
chr17	35304259	35305670	1411	HERV30-int	1617.15	641.48	2.52096	868	653
chr6	32247297	32249120	1823	HERV35I-int	3218.67	1466.37	2.19499	384	1359
chr6	32249102	32249620	518	HERV35I-int	3079.17	1305.5	2.35861	409	922
chr6	32249911	32250294	383	HERV35I-int	2959.49	1175.49	2.51766	426	657
chr6	32250581	32250713	132	HERV35I-int	2878.89	1101.3	2.61408	449	539
chrX	47799178	47802226	3048	HERV35I-int	1050.72	451.39	2.32773	1132	995
chrX	47798846	47799015	169	HERV35I-int	864.63	393.331	2.19822	1245	1347
chr7	85509107	85509315	208	HERV35I-int	692.179	296.902	2.33134	1379	984
chr7	85506107	85508493	2386	HERV35I-int	634.181	307.599	2.06171	1437	1940
chr6	27782632	27782957	325	HERV4_I-int	2037.4	927.832	2.19587	708	1356
chrY	21104537	21105014	477	HERV4_I-int	3.86696	0	2000	2290	61
chrY	19221469	19222252	783	HERV9-int	15.4681	3.56256	4.34184	2156	105
chrY	19219675	19221469	1794	HERV9NC-int	22.6346	10.6875	2.11786	2125	1676
chrY	23336232	23341803	5571	HERV9NC-int	7.734	3.56251	2.17094	2239	1440
chrX	49139968	49144004	4036	HERVE-int	1335.06	480.137	2.78058	990	399
chrX	49144445	49144604	159	HERVE-int	1304.43	422.792	3.08527	1003	239
chrX	49144308	49144422	114	HERVE-int	1303.71	423.625	3.07751	1004	244
chrX	49144621	49144815	194	HERVE-int	1302.99	436.283	2.98656	1005	279
chrX	49144808	49148192	3384	HERVE-int	1179.43	395.479	2.98229	1061	285
chrX	49148262	49148648	386	HERVE-int	1161.14	388.353	2.98991	1075	276
chrY	20650773	20651513	740	HERVE-int	42.5341	17.8136	2.38773	2081	860
chrY	20644173	20650743	6570	HERVE-int	23.1992	7.12501	3.25602	2124	213
chrX	47285910	47293583	7673	HERVFH19-int	2726.02	1076.32	2.53274	489	640
chr17	76608287	76611082	2795	HERVH-int	5463.73	2691.8	2.02977	100	2117
chr9	25669334	25672462	3128	HERVH-int	1245.3	550.943	2.26031	1033	1183
chrY	19419026	19427239	8213	HERVH-int	49.6528	19.0956	2.60022	2073	558
chrY	10048087	10050149	2062	HERVH-int	15.468	7.1252	2.17089	2164	1478
chrY	10047524	10048090	566	HERVH-int	15.468	3.5625	4.34189	2152	100
chrY	10050168	10050805	637	HERVH-int	14.5399	3.56251	4.08136	2167	114
chrY	10052866	10053352	486	HERVH-int	7.73408	3.56256	2.17093	2223	1452
chrY	10050809	10052842	2033	HERVH-int	7.73408	3.56256	2.17093	2232	1453
chrY	11888851	11896201	7350	HERVH-int	7.73396	3.5625	2.17094	2215	1445
chrY	19816486	19817460	974	HERVIP10F-int	3.86704	0	2000	2254	26
chrY	19813651	19816083	2432	HERVIP10F-int	3.867	0	2000	2293	64
chrY	10183654	10183919	265	HERVIP10FH-int	38.67	16.3875	2.35973	2089	920
chrY	7107676	7110082	2406	HERVIP10FH-int	7.73408	3.56256	2.17093	2220	1450
chrY	24251691	24254888	3197	HERVK-int	30.936	14.25	2.17094	2095	1442
chr7	85764548	85765597	1049	HERVK22-int	620.722	299.277	2.07407	1449	1876
chrY	9116712	9117104	392	HERVK22-int	3.867	0	2000	2301	71
chr6	31232102	31232619	517	HERVK9-int	4820.62	2219.15	2.17228	155	1414
chr6	31232608	31232836	228	HERVK9-int	4707.33	2209.23	2.13076	170	1623
chr6	31232839	31235570	2731	HERVK9-int	4669.76	2082.87	2.24199	177	1230
chrY	21785253	21787511	2258	HERVK9-int	7.734	3.5625	2.17095	2206	1426
chrY	21787513	21789281	1768	HERVK9-int	7.734	3.56256	2.17091	2205	1464
chr6	155604218	155605077	859	HERVL-int	740.342	366.077	2.02237	1346	2166
chrY	24070334	24072203	1869	HERVL-int	27.0691	7.12512	3.79911	2104	132
chrY	24072199	24072586	387	HERVL-int	24.6973	9.50001	2.59971	2116	559
chrY	24072576	24072728	152	HERVL-int	23.2021	9.50001	2.44232	2117	759
chrY	18002484	18002871	387	HERVL-int	15.5711	4.84506	3.21382	2151	218
chrY	18002342	18002494	152	HERVL-int	11.6011	3.56256	3.2564	2173	196
chrY	18000559	18002342	1783	HERVL-int	7.73408	3.56256	2.17093	2216	1447
chrY	13653043	13654307	1264	HERVL32-int	2.578	0	2000	2314	84
chr17	49063877	49064097	220	HERVL40-int	4069.39	1628.63	2.49866	251	682
chr7	42891764	42891929	165	HERVL74-int	1460.76	717.436	2.03609	934	2082
chr7	42891929	42892083	154	HERVL74-int	1452.77	714.823	2.03235	939	2103
chrY	6828689	6829140	451	HERVP71A-int	11.601	3.5626	3.25633	2183	206
chr6	149550410	149550576	166	HUERS-P3-int	1967.94	871.726	2.25752	737	1191
chr6	149550736	149551114	378	HUERS-P3-int	1932.88	838.491	2.30519	760	1045
chrY	25644037	25645370	1333	HUERS-P3-int	19.3346	0	2000	2133	7
chrY	25640425	25641358	933	HUERS-P3-int	19.1023	0	2000	2148	9
chrY	9127237	9127288	51	HUERS-P3-int	3.867	0	2000	2300	70
chr5	54642550	54642679	129	LOR1-int	2241.3	1064.49	2.10551	650	1730
chr4	55729663	55729749	86	LOR1-int	1362.65	448.648	3.03723	980	257
chrX	48371748	48371825	77	LOR1-int	1209.9	583.657	2.07297	1049	1886
chrX	47802869	47803077	208	LOR1-int	1209.46	505.476	2.39271	1050	851
chrX	48371599	48371719	120	LOR1-int	1174.24	580.753	2.02193	1065	2169
chrX	48423611	48423688	77	LOR1-int	1126.74	560.593	2.00991	1092	2248
chrY	4232705	4234177	1472	LOR1-int	58.005	24.9375	2.32602	2064	996
chrY	4234219	4236245	2026	LOR1-int	50.2708	23.7516	2.11652	2072	1683
chrX	46378943	46379364	421	LOR1b	1305.2	447.387	2.91739	1001	318
chr13	55508678	55509052	374	LOR1b	123.741	61.7559	2.00372	2028	2294
chr6	140460341	140460786	445	LTR06	652.234	287.411	2.26934	1420	1163
chrY	10045978	10046686	708	LTR1	15.468	0	2000	2154	10
chr6	71850635	71850886	251	LTR101_Mam	868.527	337.53	2.57318	1241	587
chr6	71850264	71850425	161	LTR101_Mam	797.577	338.336	2.35735	1295	926
chr1	104681564	104681679	115	LTR101_Mam	248.768	112.015	2.22085	1872	1274
chr1	191552783	191553110	327	LTR101_Mam	151.015	71.0609	2.12514	1999	1646
chr6	22686877	22686935	58	LTR102_Mam	577.158	270.628	2.13266	1505	1616
chr6	22687065	22687552	487	LTR102_Mam	530.392	256.519	2.06765	1557	1915
chr17	52732390	52732679	289	LTR103_Mam	588.131	285.797	2.05786	1491	1958
chr17	55427766	55427857	91	LTR103b_Mam	4649.73	2197.19	2.11622	179	1685
chr17	55428253	55428396	143	LTR103b_Mam	4414.73	2092.64	2.10965	205	1714
chr17	50331079	50331394	315	LTR104_Mam	4425	1539.62	2.87408	203	349
chr17	50331570	50331700	130	LTR104_Mam	4397.33	1461.86	3.00803	207	267
chr17	50332011	50332038	27	LTR104_Mam	4312.35	1456.19	2.96139	215	297
chr6	32883589	32883698	109	LTR104_Mam	2589.72	1269.39	2.04013	533	2059
chr5	54641908	54641968	60	LTR104_Mam	2273.18	1092.62	2.08049	643	1840
chr1	208536100	208536425	325	LTR104_Mam	1894.21	745.902	2.53949	774	629
chr6	84912881	84913323	442	LTR104_Mam	1067.29	521.371	2.04708	1119	2009
chr6	55049967	55050124	157	LTR104_Mam	1041.51	477.453	2.18139	1138	1400
chr9	25613473	25613614	141	LTR104_Mam	813.883	354.077	2.2986	1287	1068
chrX	121683600	121683762	162	LTR104_Mam	133.566	64.1258	2.08287	2017	1833
chrX	46435907	46436131	224	LTR105_Mam	2119.19	711.525	2.97838	688	286
chr6	29012930	29013388	458	LTR105_Mam	1789	850.02	2.10466	805	1735
chr17	52730562	52730975	413	LTR105_Mam	610.047	293.595	2.07785	1461	1856
chr6	164906951	164907115	164	LTR105_Mam	265.945	127.069	2.09292	1845	1791
chr4	122059125	122059803	678	LTR106_Mam	998.509	495.11	2.01674	1166	2207
chr5	19258289	19258401	112	LTR106_Mam	634.97	299.167	2.12247	1435	1654
chr6	66694541	66694666	125	LTR106_Mam	166.282	77.1909	2.15417	1983	1550
chr13	82509502	82509758	256	LTR108d_Mam	186.127	92.6265	2.00943	1950	2253
chr17	49077102	49077304	202	LTR108e_Mam	3081.86	1391.64	2.21455	408	1297
chr2	81308585	81309115	530	LTR108e_Mam	350.615	167.456	2.09378	1735	1785
chr4	131028338	131028771	433	LTR108e_Mam	300.126	149.358	2.00944	1793	2252
chr6	67812829	67813335	506	LTR10B1	206.131	93.8172	2.19716	1929	1353
chrX	46359747	46360381	634	LTR10C	1524.53	619.612	2.46045	906	724
chr6	68015289	68015353	64	LTR10C	245.45	122.51	2.00351	1876	2296
chrX	46066525	46066680	155	LTR10D	2184.33	1023.46	2.13426	669	1607
chrX	87676351	87676847	496	LTR10D	475.547	232.722	2.04341	1617	2035
chrY	14148368	14148875	507	LTR10D	3.86704	0	2000	2297	68
chrY	19817475	19817999	524	LTR10D	3.867	0	2000	2294	65
chrY	11897981	11898531	550	LTR10E	7.73396	3.56255	2.17091	2226	1471
chrY	7110084	7110614	530	LTR10F	7.73408	0	2000	2228	14
chrY	4130847	4131586	739	LTR12	30.9361	14.25	2.17095	2097	1419
chr6	71791798	71792450	652	LTR12_	1057.15	493	2.14431	1128	1578
chrY	19222254	19222690	436	LTR12B	12.3227	3.5625	3.459	2169	158
chr17	76613943	76615466	1523	LTR12C	4915.7	2250.27	2.1845	140	1393
chr7	4312956	4314498	1542	LTR12C	2371	1028.71	2.30484	613	1047
chr6	29014954	29016447	1493	LTR12C	1760.76	814.73	2.16116	818	1523
chrX	47109357	47111573	2216	LTR12C	1375.89	657.966	2.09112	974	1798
chr1	208487575	208489003	1428	LTR12C	1123.3	468.455	2.39788	1094	840
chr6	51280054	51280865	811	LTR12C	498.931	248.969	2.00399	1589	2292
chr1	238683614	238685196	1582	LTR12C	381.787	171.965	2.22015	1705	1277
chr6	103293639	103294968	1329	LTR12C	146.943	62.9388	2.33469	2001	974
chrY	3583335	3584668	1333	LTR12C	69.6068	32.0629	2.17095	2052	1420
chrY	23077332	23078895	1563	LTR12C	7.734	3.56251	2.17094	2236	1437
chrY	23334385	23336210	1825	LTR12C	7.734	1.0688	7.23615	2241	95
chr6	67030911	67032058	1147	LTR12D	336.431	160.329	2.09838	1752	1760
chr17	52580743	52581192	449	LTR12F	681.019	332.133	2.05044	1387	1991
chr13	82697840	82697915	75	LTR12F	143.776	60.5638	2.37395	2007	892
chrY	3966293	3966926	633	LTR12F	50.2706	22.99	2.18663	2070	1383
chr17	50317559	50317979	420	LTR16	7806.61	3053.53	2.55659	38	610
chr17	76664351	76664447	96	LTR16	4740.07	2213.88	2.14107	164	1585
chrX	45936838	45937291	453	LTR16	4012.26	1500.5	2.67394	261	482
chrX	46428014	46428234	220	LTR16	1804.04	636.635	2.83371	803	375
chrX	46427403	46427614	211	LTR16	1740.15	661.153	2.63199	824	522
chr1	207159127	207159393	266	LTR16	523.589	252.012	2.07763	1564	1859
chr1	238677662	238677864	202	LTR16	337.71	152.008	2.22167	1750	1271
chr17	50309128	50309282	154	LTR16A	7793.87	2581.88	3.01868	39	262
chrX	46191453	46191843	390	LTR16A	3854.17	1735.28	2.22107	289	1273
chrX	46165755	46166179	424	LTR16A	3296.93	1448.18	2.2766	371	1134
chrX	46203537	46203733	196	LTR16A	3162.83	1313.74	2.4075	395	820
chrX	46207332	46207764	432	LTR16A	2896.54	1163.94	2.48857	443	694
chrX	48616686	48617013	327	LTR16A	1591.99	599.807	2.65417	879	503
chr6	106682808	106682931	123	LTR16A	1272.61	622.043	2.04585	1017	2018
chrX	46559230	46559608	378	LTR16A	1018.92	298.261	3.4162	1150	168
chrX	46559846	46559898	52	LTR16A	1009.44	306.41	3.2944	1160	181
chrX	46790449	46790883	434	LTR16A	688.72	325.347	2.11688	1383	1680
chr7	85574572	85574883	311	LTR16A	590.37	293.343	2.01256	1486	2234
chr17	52369175	52369606	431	LTR16A	423.828	207.361	2.04392	1668	2033
chr17	52643761	52644089	328	LTR16A	305.491	111.635	2.7365	1788	434
chr6	23243748	23243932	184	LTR16A	277.128	131.579	2.10617	1827	1728
chr6	94124175	94124554	379	LTR16A	146.582	64.129	2.28574	2002	1105
chrX	121684926	121685356	430	LTR16A	134.056	64.1258	2.09051	2014	1800
chr5	62208651	62208867	216	LTR16A1	2346.18	1166.81	2.01076	622	2246
chr5	62208559	62208654	95	LTR16A1	2309.06	1139.84	2.02577	631	2146
chrX	47776289	47776752	463	LTR16A1	1362.77	667.931	2.04028	979	2054
chr4	55791612	55792015	403	LTR16A1	1238.08	612.615	2.02098	1036	2177
chr7	85619560	85619702	142	LTR16A1	871.554	380.21	2.2923	1236	1087
chr6	51306020	51306228	208	LTR16A1	460.224	203.077	2.26626	1632	1171
chrX	45862933	45863411	478	LTR16A2	4776.4	1631.88	2.92693	159	314
chr6	43880809	43881246	437	LTR16A2	2818.26	1393.11	2.02299	468	2163
chr9	26401425	26401887	462	LTR16A2	850.428	372.16	2.28511	1262	1107
chr6	71569371	71569568	197	LTR16A2	747.309	301.651	2.4774	1334	707
chr17	52560449	52560547	98	LTR16A2	603.457	290.913	2.07435	1470	1875
chr17	52560739	52560911	172	LTR16A2	582.632	280.276	2.07878	1495	1854
chr7	85705985	85706195	210	LTR16B	504.748	240.621	2.09769	1587	1763
chr6	31383747	31384092	345	LTR16B2	3090.55	1324.17	2.33395	405	976
chr5	62200948	62201353	405	LTR16B2	2081.76	869.388	2.39451	695	845
chr6	37748719	37749210	491	LTR16C	4533.13	2262.71	2.00341	194	2297
chrX	45887724	45888005	281	LTR16C	4527	1636.9	2.76559	195	410
chr17	49087643	49088074	431	LTR16C	4097.68	1758.94	2.32963	245	989
chr2	10964505	10964751	246	LTR16C	3923.6	1700.03	2.30796	274	1041
chrX	46130305	46130581	276	LTR16C	3310.17	1467.4	2.2558	369	1194
chrX	46130622	46130831	209	LTR16C	3256.11	1435.66	2.26802	378	1169
chr6	32883859	32884205	346	LTR16C	2597.22	1275.96	2.0355	529	2085
chr6	136337563	136337900	337	LTR16C	2294.51	1066.33	2.15179	636	1558
chr6	36691901	36692175	274	LTR16C	1915.13	842.907	2.27205	765	1153
chr6	55001068	55001204	136	LTR16C	1101.77	414.336	2.65913	1101	500
chr7	76683048	76683368	320	LTR16C	1037.34	473.358	2.19145	1139	1368
chr5	19357963	19358153	190	LTR16C	608.85	287.58	2.11715	1462	1679
chr5	19357361	19357567	206	LTR16C	598.795	298.604	2.00531	1477	2279
chr17	52692374	52692777	403	LTR16C	474.35	219.71	2.15898	1620	1531
chrX	45386984	45387181	197	LTR16C	324.822	146.505	2.21713	1768	1285
chrX	87039139	87039404	265	LTR16C	189.487	85.5095	2.21598	1947	1292
chr13	88377903	88378358	455	LTR16C	128.897	61.751	2.08737	2022	1811
chrY	3608290	3608469	179	LTR16C	30.9347	14.2501	2.17084	2098	1484
chr6	53440457	53440910	453	LTR16D	2618.02	1253.73	2.08818	522	1805
chr10	89047305	89047655	350	LTR16D	1905.9	829.236	2.29838	770	1069
chr1	190520831	190521264	433	LTR16D1	300.329	103.32	2.9068	1792	328
chrX	45938903	45939029	126	LTR16E1	3970.36	1489	2.66645	266	491
chr5	18919197	18919683	486	LTR16E1	574.891	220.419	2.60818	1507	549
chr2	66736793	66737137	344	LTR16E1	480.657	237.057	2.0276	1610	2136
chr6	67142239	67142252	13	LTR16E1	229.183	95.0044	2.41234	1897	811
chr6	67143090	67143306	216	LTR16E1	226.863	93.6268	2.42306	1900	789
chr6	67143030	67143062	32	LTR16E1	222.791	84.3158	2.64234	1906	511
chr6	71156007	71156251	244	LTR16E2	2191.3	1041.81	2.10337	666	1745
chr1	208541334	208541824	490	LTR16E2	1411.38	542.567	2.60131	961	555
chr9	26382858	26382944	86	LTR16E2	911.223	390.735	2.33207	1219	981
chr6	51311356	51311822	466	LTR16E2	445.87	219.184	2.03423	1645	2093
chrX	44134059	44134598	539	LTR16E2	423.913	202.278	2.0957	1667	1779
chr6	67183442	67183547	105	LTR16E2	184.325	81.9428	2.24944	1953	1210
chrY	21340284	21340339	55	LTR16E2	3.867	0	2000	2265	37
chr17	50404972	50405700	728	LTR17	7346.41	2785.95	2.63695	49	515
chr17	76611982	76612721	739	LTR17	5112.22	2412.16	2.11935	121	1667
chrX	46189251	46189578	327	LTR17	3521.08	1568.49	2.24489	342	1225
chrX	48654526	48655276	750	LTR17	2389.72	1127.09	2.12027	604	1663
chr6	4595871	4596106	235	LTR17	2354.5	1131.22	2.08138	620	1838
chrY	7886025	7886809	784	LTR17	7.734	3.5625	2.17095	2192	1423
chr2	64479399	64479854	455	LTR18B	2824.8	1355.17	2.08446	467	1826
chr4	55742771	55743339	568	LTR18B	1270.96	633.624	2.00586	1020	2271
chr17	49122304	49125147	2843	LTR19-int	4031.39	1650.8	2.44208	258	761
chr17	49125461	49125557	96	LTR19-int	3873.12	1759.82	2.20086	285	1338
chr17	49126518	49126638	120	LTR19-int	3763.99	1642.57	2.29152	299	1091
chr17	35300705	35300844	139	LTR19-int	1315.04	612.273	2.14781	997	1568
chr17	35298425	35300398	1973	LTR19-int	1189.18	522.698	2.27507	1054	1142
chr17	35298076	35298368	292	LTR19-int	1148.34	476.786	2.4085	1083	818
chrY	13068176	13068319	143	LTR19-int	7.734	3.5626	2.17089	2243	1480
chrY	13068667	13069123	456	LTR19-int	7.73392	3.5625	2.17092	2233	1455
chrY	13068380	13068670	290	LTR19-int	7.73392	3.5625	2.17092	2227	1457
chrY	13067228	13067685	457	LTR19-int	3.867	0	2000	2262	34
chr17	49121865	49122302	437	LTR19A	4534.85	1941.84	2.33534	193	971
chr17	35297638	35298074	436	LTR19A	1130.3	450.7	2.50787	1088	668
chrY	13069125	13069605	480	LTR19A	7.73392	3.5625	2.17092	2224	1456
chrX	47293585	47294133	548	LTR19B	2574.03	1023.56	2.51478	540	658
chrX	47285350	47285905	555	LTR19B	1864.01	807.165	2.30933	786	1035
chrY	8228318	8228876	558	LTR19B	13.0448	6.00882	2.17094	2168	1446
chr6	71086436	71086547	111	LTR1A1	2014.16	951.851	2.11604	715	1687
chr6	71086551	71086885	334	LTR1A1	1998.33	936.965	2.13276	722	1613
chr17	50820549	50821372	823	LTR1A2	7325.35	2196.35	3.33523	51	178
chr6	136334329	136335133	804	LTR1A2	2508.07	1252.62	2.00226	565	2301
chr13	27279348	27280150	802	LTR1A2	2241.3	1018.99	2.19954	651	1342
chr13	55910123	55910293	170	LTR1A2	143.075	67.6908	2.11365	2009	1698
chr6	67142254	67143028	774	LTR1B	230.136	89.494	2.57152	1895	591
chr7	85512115	85512473	358	LTR1D	885.687	376.188	2.35437	1228	933
chrY	4231917	4232703	786	LTR1D	58.0054	27.3141	2.12364	2067	1649
chr17	48454819	48455589	770	LTR1E	3761.43	1747.88	2.152	300	1557
chrX	48084822	48085640	818	LTR1E	2241.52	1106.12	2.02646	649	2140
chr9	26164375	26165154	779	LTR1F2	921.829	358.664	2.57018	1215	593
chr17	50412689	50413150	461	LTR2	4276.78	1568.07	2.72741	218	440
chr17	50420007	50420467	460	LTR2	2899.01	1004.85	2.88502	442	342
chrX	48853725	48854172	447	LTR2	2701.74	1156.56	2.33601	494	969
chrX	48861340	48861796	456	LTR2	2386.77	981.274	2.43232	607	774
chrX	49139564	49139966	402	LTR2	1164.49	397.375	2.93045	1070	312
chr17	35381613	35382070	457	LTR2	799.755	339.238	2.35751	1294	924
chr6	71793700	71794201	501	LTR22B	934.539	414.478	2.25474	1208	1198
chrY	9207855	9208353	498	LTR22B	7.734	3.56256	2.17091	2209	1461
chrY	9116373	9116710	337	LTR22B	3.867	0	2000	2302	72
chrY	26593400	26593898	498	LTR22C	23.202	10.7113	2.16611	2119	1510
chr2	82013663	82014150	487	LTR22C0	211.393	86.2652	2.4505	1923	743
chrY	14868524	14869025	501	LTR22E	46.4061	0	2000	2075	1
chr17	49083976	49084076	100	LTR23	4026.41	1812.36	2.22164	260	1272
chr17	49083504	49083646	142	LTR23	4007.49	1818.88	2.20327	262	1331
chrY	3368251	3369511	1260	LTR23-int	41.248	13.0629	3.15764	2083	222
chr17	53085467	53085904	437	LTR24	268.105	119.947	2.2352	1841	1240
chrY	3374494	3375041	547	LTR24B	54.1383	14.2502	3.79913	2069	131
chrY	3365760	3366351	591	LTR24B	29.6467	14.25	2.08047	2100	1841
chrY	6217197	6217567	370	LTR24B	7.734	3.5626	2.17089	2242	1479
chrY	25645463	25645526	63	LTR25	19.3349	7.125	2.71367	2142	454
chrY	25643417	25643487	70	LTR25	19.3347	2.37506	8.14072	2135	88
chrY	25646319	25646384	65	LTR25	19.3347	2.37506	8.14072	2141	89
chrY	25645862	25646056	194	LTR25	19.3346	2.375	8.14088	2140	87
chrY	25643540	25644034	494	LTR25	19.3345	0	2000	2137	8
chrY	25645565	25645684	119	LTR25	19.3343	2.37505	8.14059	2134	90
chrY	25642447	25643294	847	LTR25-int	19.335	7.12502	2.71368	2144	452
chrY	25641365	25641443	78	LTR25-int	19.3349	7.125	2.71367	2143	455
chrY	25646478	25647130	652	LTR25-int	19.3342	5.3439	3.61799	2147	142
chrY	25647911	25648514	603	LTR25-int	19.3342	7.125	2.71357	2146	456
chrY	25647157	25647890	733	LTR25-int	19.3341	0	2000	2130	5
chrY	6827960	6828138	178	LTR25-int	11.601	3.5626	3.25633	2184	207
chrY	21783956	21784740	784	LTR25-int	11.601	3.5626	3.25633	2185	208
chrY	21783165	21783505	340	LTR25-int	11.601	3.5625	3.25641	2180	195
chrY	21783532	21783658	126	LTR25-int	11.6009	3.56255	3.25636	2174	201
chrY	9125053	9125434	381	LTR25-int	7.734	3.56251	2.17094	2229	1436
chrY	9156486	9157874	1388	LTR25-int	3.86704	0	2000	2286	57
chrY	21782253	21782904	651	LTR25-int	3.867	0	2000	2280	52
chrY	9155414	9156214	800	LTR25-int	3.867	0	2000	2289	60
chrX	46041579	46042217	638	LTR26	1761.08	764.892	2.30238	817	1055
chr17	49081075	49081470	395	LTR26C	3627.09	1704.94	2.1274	323	1639
chr17	49080266	49080451	185	LTR26C	3279.32	1635.78	2.00474	375	2286
chr6	30122042	30122651	609	LTR26C	1589.96	789.985	2.01265	880	2233
chrX	46341355	46341932	577	LTR26D	1334.09	568.891	2.34508	991	952
chr1	238809768	238809832	64	LTR27D	287.447	130.637	2.20035	1812	1340
chr1	238809802	238809869	67	LTR27D	287.446	130.636	2.20036	1811	1339
chr1	238809150	238809455	305	LTR27D	283.579	128.261	2.21094	1817	1306
chr2	68416157	68417205	1048	LTR27E	2054.07	989.1	2.0767	702	1869
chrX	47697973	47698809	836	LTR28B	1504.14	488.874	3.07675	917	246
chr17	52379428	52380414	986	LTR28B	636.764	249.582	2.55132	1434	615
chr2	52524455	52525327	872	LTR28B	332.215	159.137	2.0876	1757	1808
chr17	49077559	49078210	651	LTR28C	3230.51	1501.73	2.1512	380	1562
chrX	46421052	46421603	551	LTR28C	1877.78	763.94	2.45801	780	730
chr7	85494393	85495021	628	LTR28C	580.23	240.063	2.41699	1500	801
chr17	50323151	50323234	83	LTR29	5402.38	1985.24	2.72126	105	446
chr17	49078225	49078714	489	LTR29	3189.74	1523.47	2.09373	389	1786
chr5	40173697	40174193	496	LTR2B	564.964	249.398	2.26531	1518	1173
chrY	12994538	12995011	473	LTR2B	23.202	10.6875	2.17095	2118	1432
chrX	49148653	49148812	159	LTR2C	1129.73	379.705	2.9753	1090	288
chrX	49148834	49149008	174	LTR2C	1097.02	378.351	2.89948	1105	333
chrY	8871156	8871459	303	LTR2C	11.601	3.5625	3.25641	2171	193
chrY	8870943	8871113	170	LTR2C	11.601	3.5625	3.25641	2175	194
chr17	35306698	35307396	698	LTR30	1612.73	650.758	2.47823	870	706
chr9	26348866	26349568	702	LTR30	670.276	228.022	2.93953	1397	307
chr9	25696257	25696729	472	LTR31	916.307	402.604	2.27595	1216	1138
chr4	55744386	55744426	40	LTR32	1297.81	379.288	3.42169	1006	165
chr4	55744352	55744384	32	LTR32	1290.13	376.577	3.42594	1011	163
chr4	55744116	55744350	234	LTR32	1264.89	370.946	3.40991	1026	170
chrY	13654321	13654649	328	LTR32	2.578	0	2000	2315	85
chr17	50313127	50313400	273	LTR33	8770.5	3288.9	2.66669	19	490
chrX	45903404	45903852	448	LTR33	6145.46	2156.5	2.84974	84	363
chr17	49117756	49118226	470	LTR33	4846.19	2237.13	2.16626	147	1509
chrX	45864172	45864657	485	LTR33	4832.42	1622.94	2.97757	150	287
chr6	31229314	31229345	31	LTR33	4077.69	1909.79	2.13515	249	1603
chr6	31228581	31229013	432	LTR33	3929.75	1853.52	2.12016	273	1664
chr17	48467362	48467514	152	LTR33	3283.29	1294.04	2.53724	374	631
chr17	48467945	48468252	307	LTR33	3231.96	1325.11	2.439	379	765
chr6	53436681	53436848	167	LTR33	2388.2	1184.26	2.01661	606	2208
chr6	53706400	53706867	467	LTR33	2360.6	1015.46	2.32465	616	1002
chr6	132838078	132838259	181	LTR33	1966.82	888.18	2.21444	738	1298
chrX	46230978	46231079	101	LTR33	1889.57	788.752	2.39565	777	843
chrX	46231169	46231263	94	LTR33	1872.67	765	2.44794	783	748
chr2	52980671	52980746	75	LTR33	648.334	319.478	2.02935	1427	2125
chr6	140458113	140458589	476	LTR33	629.032	256.409	2.45324	1441	739
chr6	51364871	51365263	392	LTR33	453.293	217.329	2.08575	1637	1818
chrX	45478536	45478984	448	LTR33	334.365	149.165	2.24157	1754	1232
chr6	67811591	67811796	205	LTR33	224.823	108.235	2.07718	1901	1865
chr13	61575014	61575448	434	LTR33	179.667	80.0188	2.24531	1959	1224
chrY	14213885	14213966	81	LTR33	7.73396	3.56255	2.17091	2225	1473
chr6	156436255	156436673	418	LTR33A	2156.29	993.222	2.17101	677	1418
chr6	71153796	71153895	99	LTR33A	1936.59	948.332	2.0421	757	2045
chr8	75745079	75745600	521	LTR33A	729.693	265.625	2.74707	1354	423
chrX	46767913	46768183	270	LTR33A	610.92	250.585	2.43798	1459	768
chr7	85600907	85600976	69	LTR33A	496.956	143.91	3.45325	1591	159
chr4	35090011	35090386	375	LTR33A	315.808	156.764	2.01454	1778	2221
chr13	88082807	88082969	162	LTR33A	124.666	61.1339	2.03923	2026	2064
chrX	45903854	45904311	457	LTR33A_	6179.97	2179.87	2.83503	83	373
chrX	45988798	45988940	142	LTR33A_	3224.11	1257.99	2.5629	382	604
chrX	45990400	45990834	434	LTR33A_	2485.48	1007.8	2.46624	571	722
chr2	68914804	68914940	136	LTR33A_	1516.27	654.771	2.31572	908	1017
chrX	46767855	46767927	72	LTR33A_	611.202	250.584	2.43911	1458	764
chr6	66719100	66719266	166	LTR33A_	274.551	103.318	2.65735	1833	502
chr6	66327693	66328072	379	LTR33A_	71.3586	28.9275	2.46681	2051	721
chrY	10046858	10047055	197	LTR33A_	15.468	3.5626	4.34177	2165	108
chrX	46386010	46386501	491	LTR33B	1506.07	672.444	2.2397	915	1233
chr6	127261809	127261936	127	LTR33B	1422.54	709.461	2.0051	954	2280
chr6	66802821	66802945	124	LTR33B	250.087	121.917	2.05129	1870	1987
chr6	67282203	67282295	92	LTR33B	233.307	89.0721	2.61931	1891	536
chr6	102413078	102413207	129	LTR33B	201.079	91.4409	2.199	1936	1344
chr6	37002128	37002210	82	LTR33C	2733.61	1147.56	2.3821	484	877
chr6	152905562	152906144	582	LTR33C	1021.05	496.561	2.05624	1149	1963
chr6	118415305	118415435	130	LTR33C	676.981	337.049	2.00855	1394	2260
chr17	35888250	35888794	544	LTR35A	1377.8	540.386	2.54966	970	617
chrX	48840353	48840457	104	LTR37-int	2156.9	942.668	2.28808	676	1101
chrX	48617970	48618086	116	LTR37-int	1566.23	636.721	2.45984	886	726
chrX	48618401	48618563	162	LTR37-int	1554.9	651.162	2.38788	891	859
chrX	48618873	48619305	432	LTR37-int	1545.36	670.758	2.3039	895	1049
chrX	48618204	48618379	175	LTR37-int	1541.65	653.964	2.35739	898	925
chrX	48620262	48620459	197	LTR37-int	1512.76	657.004	2.30252	910	1054
chrX	48620717	48620879	162	LTR37-int	1451.82	655.67	2.21426	940	1299
chrX	48621213	48621277	64	LTR37-int	1375.63	633.367	2.17193	975	1416
chrX	48621621	48621721	100	LTR37-int	1292.39	612.009	2.11171	1009	1704
chrX	48622663	48622834	171	LTR37-int	1114.04	540.418	2.06145	1098	1941
chrX	48623442	48623624	182	LTR37-int	1058.22	516.976	2.04694	1126	2011
chr4	119972243	119972819	576	LTR37-int	354.308	177.116	2.00043	1732	2309
chr7	84693324	84693798	474	LTR37-int	346.176	166.273	2.08198	1741	1837
chr1	188828424	188828594	170	LTR37-int	171.795	84.6538	2.02938	1976	2123
chr4	91909626	91910003	377	LTR37-int	165.917	80.0855	2.07175	1985	1896
chr2	10968947	10969064	117	LTR37A	4521.95	1892.26	2.38971	196	857
chr2	10969121	10969355	234	LTR37A	4508.81	1874.25	2.40566	197	824
chr17	48822008	48822083	75	LTR37A	4200.83	1585.83	2.64897	229	508
chrX	46037862	46037998	136	LTR37A	2376.38	904.282	2.62792	610	528
chrX	46038070	46038287	217	LTR37A	2301.05	902.997	2.54824	632	619
chrX	46038510	46038555	45	LTR37A	2228.61	890.744	2.50196	656	674
chrX	46381108	46381329	221	LTR37A	1340.19	485.754	2.75898	988	417
chr5	19320824	19321113	289	LTR37A	587.781	247.027	2.37942	1492	880
chr5	19226762	19226906	144	LTR37A	457.595	218.516	2.09411	1636	1784
chr6	155684865	155685264	399	LTR37A	447.999	222.413	2.01427	1642	2224
chr7	84692896	84693263	367	LTR37A	355.56	169.835	2.09356	1729	1789
chr2	81051461	81051829	368	LTR37A	294.017	137.758	2.1343	1801	1605
chr2	82709139	82709249	110	LTR37A	272.287	122.742	2.21837	1835	1283
chr7	165707	165971	264	LTR37B	8622.21	3585.32	2.40486	20	827
chr6	66444590	66444850	260	LTR37B	278.161	121.37	2.29185	1823	1089
chrX	87427440	87427665	225	LTR37B	260.378	60.5664	4.29906	1854	110
chr9	25736861	25737386	525	LTR38A1	979.527	412.303	2.37575	1177	890
chrY	25548624	25549054	430	LTR3B	11.601	3.56255	3.25638	2179	199
chrY	17966427	17966850	423	LTR3B	3.86698	0	2000	2259	31
chrY	22564866	22565424	558	LTR4	3.86696	1.4725	2.62612	2285	530
chrX	45895358	45895561	203	LTR40a	4076.94	1330.67	3.06381	250	251
chrX	45894823	45895119	296	LTR40a	4028.24	1299.27	3.10039	259	232
chrX	45894385	45894412	27	LTR40a	3911.23	1224.6	3.19389	276	219
chr7	85386521	85387023	502	LTR40a	325.55	150.833	2.15836	1766	1537
chr13	61586221	61586717	496	LTR40a	219.123	104.22	2.1025	1915	1751
chr6	67184877	67185395	518	LTR40a	195.926	96.1947	2.03677	1943	2077
chr13	82185567	82185941	374	LTR40a	169.062	81.8472	2.06558	1979	1924
chr1	221668243	221668392	149	LTR40A1	607.101	298.091	2.03663	1466	2079
chr4	131023383	131023698	315	LTR40A1	352.153	171.73	2.05061	1734	1990
chr7	85526118	85526528	410	LTR40b	1029.08	432.19	2.38108	1145	878
chrX	47099680	47100107	427	LTR40c	1625.28	569.57	2.85352	863	359
chr2	81959386	81960018	632	LTR41	151.946	74.815	2.03096	1997	2111
chr6	71606637	71607405	768	LTR41B	1163.72	473.566	2.45735	1072	732
chr1	207158064	207158450	386	LTR41B	547.285	258.733	2.11525	1541	1690
chr1	207157576	207157894	318	LTR41B	497.423	242.273	2.05315	1590	1980
chr6	32246764	32246911	147	LTR41C	3379.13	1522.9	2.21888	362	1280
chrX	49139455	49139562	107	LTR42	1156.23	392.91	2.94273	1078	305
chrX	49139063	49139364	301	LTR42	1129.89	401.101	2.81698	1089	384
chrX	49149010	49149087	77	LTR42	1085.5	375.334	2.89208	1111	337
chr9	25773538	25774094	556	LTR43	706.721	231.959	3.04675	1367	253
chr6	30227772	30228176	404	LTR43B	1971.33	963.624	2.04575	735	2019
chrX	87424767	87425273	506	LTR43B	275.069	114.016	2.41254	1830	810
chrX	87425746	87425813	67	LTR43B	256.506	103.327	2.48246	1865	700
chr1	188209424	188209693	269	LTR43B	175.096	79.614	2.19931	1967	1343
chr1	188209730	188209821	91	LTR43B	170.145	67.6903	2.51358	1978	659
chr17	49116111	49116284	173	LTR44	4382.87	2034.44	2.15434	208	1548
chr17	49107755	49108208	453	LTR44	2648.17	1197.09	2.21217	508	1302
chrX	47827067	47827556	489	LTR44	1378.79	549.483	2.50925	969	666
chr6	54778118	54778361	243	LTR45	882.521	435.866	2.02475	1231	2155
chr17	50255437	50255847	410	LTR47A	5986.87	2234.69	2.67906	85	477
chr17	50337151	50337559	408	LTR47A	4352.8	1458.29	2.98486	211	280
chrX	47500572	47500991	419	LTR47A	898.252	354.53	2.53364	1224	636
chrX	48081463	48081727	264	LTR47A2	2199.8	1018.54	2.15975	663	1528
chrX	48080791	48080955	164	LTR47A2	2148.65	946.287	2.27061	678	1160
chr6	27785230	27785652	422	LTR47A2	2097.44	1028.92	2.03848	693	2070
chr17	76648857	76649286	429	LTR47B4	4317.89	1791.45	2.41029	214	815
chr17	48954013	48954346	333	LTR47B4	3489.62	1709.2	2.04167	348	2046
chr13	70317670	70318087	417	LTR47B4	208.811	95.0038	2.19792	1925	1349
chr17	50323969	50324406	437	LTR48B	5067.05	1676.69	3.02206	126	261
chr9	25916121	25916709	588	LTR48B	677.118	195.124	3.47018	1393	156
chrX	82965962	82966529	567	LTR48B	283.836	119.946	2.36637	1816	904
chrX	47301773	47302000	227	LTR49	1625.45	760.438	2.13752	862	1597
chrX	47301190	47301469	279	LTR49	1526.41	720.218	2.11937	905	1666
chr9	25735849	25736444	595	LTR49	1064.09	460.24	2.31203	1122	1028
chr9	26031761	26032344	583	LTR49	690.839	295.674	2.33649	1380	965
chrY	6196215	6196646	431	LTR49	17.0148	5.225	3.25642	2150	191
chrY	6196650	6197071	421	LTR49	11.8588	3.5625	3.32879	2170	180
chr6	50884470	50884552	82	LTR49-int	619.118	273.145	2.26663	1451	1170
chrY	3369801	3372302	2501	LTR49-int	49.0334	14.2977	3.42948	2074	162
chrY	19699482	19700447	965	LTR5_Hs	27.0672	13.0639	2.07191	2107	1892
chr9	25715989	25716569	580	LTR50	937.636	266.029	3.52456	1206	153
chrX	47415377	47415568	191	LTR50	856.137	372.623	2.29759	1256	1071
chrX	47414985	47415105	120	LTR50	818.244	371.364	2.20335	1285	1328
chrX	47414683	47414974	291	LTR50	792.357	365.258	2.16931	1299	1497
chr7	85593254	85593894	640	LTR50	565.877	223.276	2.53443	1516	634
chr7	85600695	85600867	172	LTR50	518.846	158.448	3.27455	1570	186
chr1	188006195	188006389	194	LTR50	276.717	114.196	2.42317	1828	787
chr1	188006427	188006710	283	LTR50	260.734	101.276	2.5745	1853	584
chr6	103296742	103296818	76	LTR50	129.413	62.938	2.05619	2021	1964
chr6	68184026	68184285	259	LTR51	377.028	167.335	2.25314	1710	1204
chrX	48863942	48864111	169	LTR52	2086.11	864.021	2.41442	694	807
chr9	26301912	26302272	360	LTR52	488.332	216.149	2.25924	1602	1186
chr17	50337864	50338366	502	LTR53	4426.79	1442.61	3.06859	202	249
chr17	50340885	50341349	464	LTR54	4147.1	1317.08	3.1487	236	224
chr17	50341647	50341667	20	LTR54	4067.17	1326.58	3.0659	254	250
chr1	214228386	214228677	291	LTR54	1659.56	755.195	2.19752	847	1351
chr6	111041848	111042182	334	LTR54	1411.09	691.225	2.04143	962	2049
chrX	46366720	46367243	523	LTR54	1285.79	427.254	3.00944	1014	266
chr17	18816349	18816746	397	LTR54	1017.09	480.992	2.11457	1154	1695
chr17	50340679	50340779	100	LTR54B	4207.86	1341.95	3.13563	226	226
chr6	27782475	27782610	135	LTR54B	2077.83	958.006	2.16891	696	1498
chr9	25694202	25694440	238	LTR54B	952.233	460.18	2.06926	1193	1910
chr5	19321327	19321728	401	LTR56	570.437	257.716	2.21344	1511	1300
chr6	28687383	28688356	973	LTR5B	2804.58	1390.27	2.0173	470	2201
chrY	24250776	24251432	656	LTR5B	19.4381	8.31253	2.33841	2128	963
chr1	188209946	188210011	65	LTR60	166.279	67.6895	2.45649	1984	734
chr17	76665301	76665336	35	LTR61	4421.26	2100.86	2.1045	204	1736
chr6	31228296	31228462	166	LTR61	3750.32	1835.49	2.04323	303	2037
chr17	42862369	42862853	484	LTR61	1664.51	587.728	2.8321	845	377
chrX	47702669	47702716	47	LTR64	2122.4	793.028	2.67632	685	481
chrY	2824527	2825040	513	LTR64	3.86704	0	2000	2266	38
chr17	76617370	76617582	212	LTR65	4221.38	1858.71	2.27114	224	1158
chr8	7421859	7422271	412	LTR65	1545.64	754.632	2.0482	894	2004
chr17	48452409	48452578	169	LTR67B	3429.47	1576.34	2.17559	356	1410
chr6	136332790	136333390	600	LTR67B	2520.76	1200	2.10063	562	1755
chr17	16663390	16663457	67	LTR67B	1941.17	954.606	2.03348	755	2096
chr17	55745232	55745311	79	LTR67B	1774.81	863.634	2.05505	812	1971
chr18	59232492	59232628	136	LTR67B	1765.63	663.67	2.66041	816	496
chrX	46441635	46441735	100	LTR67B	1610.37	544.889	2.95541	871	299
chr1	248607204	248607411	207	LTR67B	693.808	326.933	2.12217	1377	1655
chr1	190523766	190523853	87	LTR67B	357.511	136.028	2.62821	1727	527
chr2	83678824	83678959	135	LTR67B	265.892	117.782	2.2575	1846	1192
chr13	88707338	88707811	473	LTR67B	219.124	85.5064	2.56266	1917	605
chr1	190037748	190037877	129	LTR68	273.267	131.2	2.08282	1834	1834
chr17	76611086	76611511	425	LTR7	5150.73	2499.33	2.06084	117	1946
chr6	71753661	71753765	104	LTR7	1410.15	699.51	2.01592	963	2213
chr9	25668930	25669329	399	LTR7	1234.88	489.012	2.52526	1039	648
chrY	11896310	11896674	364	LTR7	7.734	3.5625	2.17095	2230	1428
chrY	11896203	11896293	90	LTR7	7.73396	3.56255	2.17091	2191	1467
chrY	6829142	6829580	438	LTR71A	11.601	3.56256	3.25637	2181	200
chr9	25748020	25748539	519	LTR72	843.066	289.786	2.90927	1266	326
chr13	56725945	56726200	255	LTR72B	61.8703	20.8525	2.96704	2059	293
chr6	50963407	50963753	346	LTR73	516.64	219.235	2.35656	1573	928
chr6	50964053	50964279	226	LTR73	482.039	223.318	2.15853	1609	1536
chr17	49062291	49062359	68	LTR75	4035.88	1675.17	2.40923	257	816
chr17	49061575	49061998	423	LTR75	3910.44	1669.98	2.3416	277	958
chrX	47283171	47283681	510	LTR75B	1456.64	661.477	2.20211	937	1335
chr17	50310632	50310856	224	LTR78	7958.9	2766.05	2.87736	34	346
chr17	50307963	50308104	141	LTR78	7350.06	2383.47	3.08376	48	242
chrX	46128840	46129363	523	LTR78	2961.06	1339.8	2.21008	425	1308
chr2	68418495	68419759	1264	LTR78	2097.79	1046.96	2.00369	692	2295
chr2	68854934	68855235	301	LTR78	1902.82	706.272	2.69418	771	470
chr5	62197879	62198594	715	LTR78	1726.39	790.854	2.18295	829	1396
chrX	46425688	46425879	191	LTR78	1682.96	626.679	2.68553	836	473
chr5	62197686	62197830	144	LTR78	1680.82	758.363	2.21638	838	1288
chr6	71759715	71760123	408	LTR78	977.045	393.392	2.48364	1179	699
chr9	26398221	26398370	149	LTR78	860.931	381.236	2.25826	1249	1189
chr9	26398057	26398212	155	LTR78	859.767	381.237	2.2552	1250	1196
chr1	188428298	188428514	216	LTR78	221.708	90.111	2.46039	1908	725
chr17	76659480	76659537	57	LTR78B	4427.13	2192.51	2.01921	201	2189
chrX	46128411	46128531	120	LTR78B	2730.75	1262.18	2.16352	488	1518
chrX	45970492	45970634	142	LTR78B	2583.48	1121.42	2.30375	536	1051
chr6	53690734	53690934	200	LTR78B	2357.26	1040.86	2.26473	618	1175
chrX	46425529	46425602	73	LTR78B	1655.21	608.559	2.71988	851	447
chr4	55746817	55747024	207	LTR78B	1427.19	468.654	3.0453	951	254
chr6	79546318	79546694	376	LTR78B	782.268	387.019	2.02127	1305	2173
chr7	85516626	85516944	318	LTR78B	690.639	250.228	2.76004	1381	416
chr2	82708006	82708193	187	LTR78B	287.47	142.528	2.01693	1809	2204
chr17	50312208	50312549	341	LTR79	8298.97	2995.75	2.77025	23	408
chr17	50311791	50311905	114	LTR79	7951.79	2779.58	2.86079	35	353
chrX	46120774	46120913	139	LTR79	2553.88	950.465	2.68698	547	471
chrX	46120994	46121134	140	LTR79	2540.55	930.454	2.73045	555	438
chr1	208415281	208415496	215	LTR79	1737.13	834.616	2.08135	827	1839
chr9	26327953	26328207	254	LTR79	1099.51	398.349	2.76017	1103	415
chr9	26330369	26330600	231	LTR79	1059.1	418.062	2.53335	1125	637
chr9	26227453	26227618	165	LTR79	554.129	131.581	4.21132	1534	112
chr18	29163944	29164038	94	LTR79	514.528	251.559	2.04536	1577	2020
chr17	52649866	52650056	190	LTR79	363.362	138.945	2.61514	1724	538
chr17	52650088	52650344	256	LTR79	354.882	135.382	2.62134	1731	535
chr5	29723013	29723166	153	LTR79	266.666	124.954	2.13412	1844	1608
chr4	65127017	65127179	162	LTR79	220.465	109.26	2.0178	1911	2198
chrY	10047169	10047522	353	LTR7B	15.4679	7.1251	2.17091	2163	1472
chrY	10053371	10053754	383	LTR7B	7.734	3.5625	2.17095	2188	1421
chrY	23561411	23561873	462	LTR7B	3.86698	0	2000	2270	42
chrX	46067013	46067440	427	LTR7C	2061.78	957.856	2.15249	700	1554
chr8	27229741	27230390	649	LTR8	2166.41	1045.12	2.07287	673	1887
chrX	47499040	47499198	158	LTR8	828.211	285.64	2.89949	1274	332
chrX	47498504	47498741	237	LTR8	827.801	283.691	2.91797	1275	317
chr5	26458949	26459132	183	LTR80A	525.139	257.708	2.03773	1562	2074
chr6	71848037	71848204	167	LTR80B	678.009	273.872	2.47564	1391	712
chr5	28281531	28281775	244	LTR80B	432.031	210.416	2.05322	1659	1979
chr17	52622711	52622904	193	LTR80B	337.359	156.26	2.15895	1751	1532
chr17	52622999	52623304	305	LTR80B	310.494	142.461	2.1795	1782	1403
chr6	141337180	141337313	133	LTR80B	176.587	73.6278	2.39838	1963	839
chr6	66432973	66433459	486	LTR80B	142.202	47.1226	3.0177	2010	265
chr4	162257711	162257946	235	LTR81	348.588	147.928	2.35647	1737	929
chrY	26194038	26194130	92	LTR81	7.73398	0	2000	2214	13
chr6	53712128	53712213	85	LTR81A	2903.36	1410.46	2.05845	439	1956
chr6	30119679	30119773	94	LTR81A	1490.6	695.449	2.14337	925	1581
chrX	87670222	87670340	118	LTR81A	238.462	100.949	2.3622	1884	916
chr2	68453480	68453676	196	LTR81AB	728.528	352.628	2.066	1356	1922
chr7	85340176	85340334	158	LTR81AB	561.354	280.287	2.00278	1526	2299
chr6	71730864	71731130	266	LTR81B	776.271	351.608	2.20777	1312	1315
chr17	76983607	76983715	108	LTR81C	7326.72	3601.29	2.03447	50	2090
chr4	119855558	119856316	758	LTR82A	520.755	236.351	2.20331	1569	1329
chrY	3709768	3710486	718	LTR82A	34.8028	7.1252	4.88447	2092	97
chr6	36237396	36237739	343	LTR82B	1565.73	776.764	2.01571	887	2215
chrX	46558587	46558648	61	LTR84a	1081.47	308.376	3.50698	1113	155
chrX	46558947	46559127	180	LTR84a	1060.23	301.037	3.52192	1124	154
chrX	46559141	46559213	72	LTR84a	1047.05	305.764	3.42439	1135	164
chr5	19376975	19377151	176	LTR84a	475.346	199.514	2.38252	1619	876
chr5	19376075	19376166	91	LTR84a	435.149	174.575	2.49262	1657	687
chr6	31240530	31240905	375	LTR84b	3059.18	1478.11	2.06966	411	1904
chr6	31241291	31241314	23	LTR84b	2902.79	1376.6	2.10866	440	1717
chr6	31241693	31241856	163	LTR84b	2871.54	1393.04	2.06135	452	1944
chr6	32250891	32251121	230	LTR84b	2831.58	1071.31	2.64311	464	510
chr6	156586731	156586932	201	LTR84b	2456.65	1198.32	2.05008	583	1994
chr6	29992646	29992837	191	LTR84b	1992.59	883.414	2.25556	726	1195
chr6	29992064	29992246	182	LTR84b	1891.88	832.546	2.2724	776	1150
chr6	28263764	28263975	211	LTR84b	1265.35	621.022	2.03753	1025	2075
chr17	48470424	48470752	328	LTR85a	3006.48	1248.53	2.40803	420	819
chr17	56683340	56683786	446	LTR85a	2244.07	1076.59	2.08443	648	1827
chr7	41145394	41145516	122	LTR85a	1047.44	460.326	2.27544	1134	1141
chr6	54701153	54701274	121	LTR85a	718.96	356.345	2.01759	1359	2199
chr9	26228093	26228205	112	LTR85a	618.578	167.4	3.69521	1452	136
chr7	85575310	85575537	227	LTR85a	582.042	271.966	2.14013	1496	1587
chr6	141439678	141439800	122	LTR85a	364.345	180.636	2.01701	1722	2203
chr17	52366977	52367497	520	LTR85b	426.664	148.451	2.87411	1663	348
chr11	98938713	98938865	152	LTR85b	371.102	172.723	2.14854	1715	1566
chrX	88644664	88644904	240	LTR85b	173.134	85.5024	2.02491	1974	2154
chr8	7898088	7898179	91	LTR85c	1825.1	901.002	2.02563	797	2148
chr9	26323633	26324058	425	LTR85c	941.982	373.037	2.52517	1203	649
chr9	26035892	26035988	96	LTR85c	523.325	257.245	2.03435	1565	2092
chr6	132651759	132651838	79	LTR86A1	2022.49	786.25	2.57233	713	589
chr6	132651887	132652034	147	LTR86A1	2016.25	783.404	2.57371	714	586
chr6	132654032	132654485	453	LTR86A1	1963.15	732.948	2.67843	743	479
chr2	82902758	82902969	211	LTR86A1	172.053	80.7552	2.13055	1975	1625
chr6	67817195	67817655	460	LTR86A2	322.249	150.824	2.13659	1771	1599
chr6	71707224	71707311	87	LTR86B2	687.036	327.781	2.09602	1384	1777
chrX	46789004	46789190	186	LTR86C	733.501	300.672	2.43954	1350	763
chrX	46789191	46789365	174	LTR86C	719.239	306.679	2.34525	1358	951
chrX	46789679	46789776	97	LTR86C	704.266	301.836	2.33328	1369	978
chr6	32912798	32912935	137	LTR87	2625.93	1044.93	2.51301	520	661
chr6	32912727	32912770	43	LTR87	2567.66	1009.11	2.54447	543	624
chr6	32912360	32912427	67	LTR87	2423.5	914.308	2.65064	594	506
chr6	71572231	71572358	127	LTR88a	857.342	341.408	2.51119	1254	663
chr5	100040317	100040483	166	LTR88c	127.612	49.8755	2.55861	2023	607
chr1	208546206	208546479	273	LTR89	999.445	358.279	2.78957	1164	396
chr7	1401450	1401604	154	LTR8A	4544.17	2176.29	2.08804	191	1806
chr7	1400855	1401305	450	LTR8A	4470.51	2136.07	2.09287	200	1792
chr17	49078739	49078921	182	LTR8A	3228.95	1523.3	2.11971	381	1665
chr17	49079225	49079736	511	LTR8A	3210.9	1566.77	2.04938	387	1999
chrX	46553778	46553839	61	LTR8A	1098.85	346.779	3.16874	1104	221
chrX	46552767	46553188	421	LTR8A	1009.89	354.449	2.84917	1159	365
chrX	46552260	46552465	205	LTR8A	1003.82	335.803	2.98931	1163	277
chrX	88021455	88022138	683	LTR8A	204.947	99.0452	2.06922	1932	1911
chrY	23097836	23097897	61	LTR8A	7.73396	3.5625	2.17094	2211	1444
chr7	41652	42393	741	LTR8B	6869.5	3382.48	2.03091	63	2112
chr17	49197269	49197845	576	LTR8B	3570.89	1227.34	2.90945	333	325
chr17	49196848	49196966	118	LTR8B	3452.56	1187.84	2.90659	352	329
chrX	46389051	46389797	746	LTR8B	1654.41	817.105	2.02472	852	2156
chrX	46339795	46340290	495	LTR8B	1400.35	596.453	2.3478	964	947
chrX	46340600	46340888	288	LTR8B	1394.01	608.235	2.29189	967	1088
chr7	85514670	85515470	800	LTR8B	729.045	262.459	2.77775	1355	403
chr7	85509343	85510011	668	LTR8B	700.612	307.588	2.27776	1372	1132
chr7	85508495	85509105	610	LTR9	653.511	287.403	2.27385	1416	1146
chr6	23116297	23116867	570	LTR9	470.009	233.957	2.00895	1621	2256
chr17	52650839	52651439	600	LTR9	415.487	173.386	2.39631	1675	842
chr1	191458979	191459105	126	LTR90B	270.895	96.381	2.81067	1837	388
chrY	21340670	21340741	71	LTR90B	3.86696	0	2000	2296	67
chr7	76673278	76673913	635	LTR9A1	1148.61	544.901	2.10793	1082	1721
chrY	19818282	19818945	663	LTR9A1	3.86704	0	2000	2252	24
chr4	167698434	167698688	254	LTR9B	382.822	182.895	2.09313	1703	1790
chrY	4603276	4603882	606	LTR9B	58.0048	24.9378	2.32598	2065	997
chr17	50823237	50823555	318	MamGyp-int	8003.32	2349.3	3.40668	32	171
chr17	50820354	50820547	193	MamGyp-int	7487.78	2242.19	3.33949	44	177
chr17	50821676	50821921	245	MamGyp-int	7387.89	2254.45	3.27703	46	185
chr5	26206638	26206917	279	MamGyp-int	516.469	198.87	2.59702	1574	565
chr1	197216685	197216899	214	MamGyp-int	392.932	185.879	2.11391	1696	1697
chrX	88643234	88644402	1168	MamGyp-int	185.507	85.5023	2.16962	1952	1496
chr6	36145308	36145804	496	MamGypLTR1b	2465.18	1220.57	2.0197	578	2185
chr17	56722144	56722206	62	MamGypLTR1c	5750.85	2385.33	2.41092	91	813
chrX	46569698	46570027	329	MamGypLTR1c	1155.59	231.005	5.00243	1079	96
chr6	71838576	71838924	348	MamGypLTR1c	563.298	203.086	2.7737	1523	405
chr6	71838272	71838398	126	MamGypLTR1c	547.83	203.085	2.69754	1540	467
chr1	203470060	203470401	341	MamGypLTR1d	2596.03	1257.25	2.06484	531	1928
chr1	203470617	203470745	128	MamGypLTR1d	2560.98	1274.96	2.00867	545	2257
chr7	47155113	47155258	145	MamGypLTR2b	2205.21	906.435	2.43283	661	773
chr17	50772396	50772476	80	MamGypLTR2c	6853.63	1778.19	3.85427	64	126
chr6	107480928	107481302	374	MamGypLTR2c	1971.81	926.367	2.12853	734	1633
chr2	68454528	68454592	64	MamGypLTR2c	677.241	308.54	2.19499	1392	1360
chrY	15650402	15650432	30	MamGypLTR2c	30.4974	9.88006	3.08677	2099	237
chr17	50340188	50340255	67	MamGypLTR3	4311.75	1313.14	3.28354	216	184
chr17	50340318	50340577	259	MamGypLTR3	4243.75	1351.66	3.13965	222	225
chr6	29016882	29017519	637	MamGypLTR3	1782.68	865.809	2.05897	807	1952
chrX	46818133	46818213	80	MamGypLTR3a	1053.83	525.681	2.00469	1130	2287
chr7	41144284	41144572	288	MamGypLTR3a	1033.93	452.341	2.28573	1141	1106
chr18	59239804	59239883	79	MamGypsy2-I	2638.57	1162.71	2.26933	513	1165
chr18	59239909	59240178	269	MamGypsy2-I	2634.89	1167.13	2.25758	514	1190
chr17	52225865	52225989	124	MamGypsy2-I	537.404	203.722	2.63792	1551	514
chr7	10309837	10310055	218	MamGypsy2-I	321.48	149.73	2.14707	1773	1570
chr6	23304693	23305013	320	MamGypsy2-I	313.222	148.446	2.11	1780	1711
chr6	132825481	132825557	76	MamGypsy2-LTR	1415.95	660.178	2.14481	958	1576
chr3	83674961	83675009	48	MamGypsy2-LTR	207.536	99.7561	2.08043	1926	1843
chr17	49116698	49116953	255	MamRep1151	4610.75	2194.12	2.10141	182	1753
chr10	89049079	89049640	561	MamRep1151	1741.56	771.98	2.25597	823	1193
chr6	80721594	80722032	438	MamRep1151	463.696	226.834	2.04421	1628	2031
chr18	59240541	59241012	471	MamRep1527	2612.59	1140.15	2.29143	524	1092
chr5	62198619	62198789	170	MamRep1527	1747.7	799.403	2.18625	821	1386
chr6	140459954	140460005	51	MamRep1527	655.893	284.538	2.30511	1412	1046
chr6	140460788	140461040	252	MamRep1527	653.881	290.977	2.24719	1415	1219
chr6	140460148	140460339	191	MamRep1527	652.234	287.411	2.26934	1421	1164
chr17	52706456	52706604	148	MamRep1527	467.634	224.93	2.07902	1623	1851
chr5	19227725	19227902	177	MamRep1527	434.398	190.016	2.28612	1658	1103
chr13	105178232	105178440	208	MamRep1527	181.176	75.006	2.41548	1956	805
chr17	46264404	46264640	236	MamRep605	1990.78	934.691	2.12988	727	1629
chr6	71541242	71541473	231	MamRep605	1017.76	491.321	2.07148	1153	1897
chr6	84648149	84648259	110	MamRep605	835.266	383.519	2.1779	1270	1407
chr9	26170489	26170725	236	MamRep605	824.023	213.767	3.85476	1279	125
chr6	155602797	155603282	485	MamRep605	792.016	374.511	2.1148	1300	1691
chr6	71721616	71721999	383	MamRep605	702.489	347.293	2.02276	1371	2164
chr6	66419167	66419295	128	MamRep605	175.118	74.8142	2.3407	1966	961
chrY	3602007	3602197	190	MamRep605	19.3339	2.37501	8.14056	2138	92
chr2	55846178	55846973	795	MER101-int	447.921	201.898	2.21855	1643	1282
chr2	55847292	55848523	1231	MER101-int	400.872	167.447	2.39401	1691	848
chr2	55848969	55849663	694	MER101-int	387.933	162.27	2.39066	1700	855
chr2	55848652	55848834	182	MER101-int	364.811	134.027	2.72191	1720	445
chr1	188372688	188373188	500	MER101B	310.275	149.927	2.06951	1783	1907
chr17	50772521	50772623	102	MER110	6794.92	1761.8	3.8568	66	124
chr17	50773011	50773021	10	MER110	6667.68	1751.31	3.80725	70	130
chr13	70314421	70314729	308	MER110	202.368	95.5984	2.11686	1935	1681
chrX	48843731	48843831	100	MER110-int	2227.68	1001.79	2.22371	658	1267
chrX	47698831	47699628	797	MER110-int	1592.72	536.501	2.96871	878	290
chr9	25734562	25734632	70	MER110-int	1064.63	414.417	2.56898	1121	595
chr9	25734416	25734523	107	MER110-int	1057.64	408.717	2.58772	1127	575
chr9	25734817	25735326	509	MER110-int	1042.25	412.802	2.52483	1136	650
chr4	178756048	178756632	584	MER110-int	199.537	99.753	2.00031	1939	2313
chr17	50310912	50311286	374	MER110A	8035.62	2777.56	2.89305	31	336
chr17	50309510	50309627	117	MER110A	7901.17	2679.02	2.94928	36	300
chr17	48827573	48827801	228	MER110A	2696.32	1180.73	2.2836	496	1112
chr17	53086696	53087154	458	MER110A	296.463	137.76	2.15202	1798	1555
chr6	54717566	54717644	78	MER11A	866.091	423.158	2.04673	1244	2013
chr6	54717635	54717732	97	MER11B	880.781	427.144	2.06202	1232	1938
chr7	10306494	10307576	1082	MER11B	409.518	189.663	2.15918	1684	1529
chrY	3375903	3375947	44	MER11B	64.45	19.5941	3.28926	2057	182
chr4	131161825	131162893	1068	MER11C	514.554	254.679	2.0204	1576	2181
chrY	25641445	25642445	1000	MER11C	19.3349	7.125	2.71367	2145	453
chrY	14410303	14411378	1075	MER11C	7.734	3.56256	2.17091	2212	1462
chr5	34460959	34461810	851	MER11D	1219.86	579.912	2.10353	1044	1744
chr14	106732834	106733722	888	MER11D	18.6131	7.125	2.61236	2149	541
chrX	47429621	47429949	328	MER21-int	1245.32	557.84	2.2324	1032	1248
chrX	47430825	47431236	411	MER21-int	1177.91	580.767	2.0282	1063	2132
chrY	12865670	12865882	212	MER21-int	3.867	0	2000	2284	56
chr7	76744458	76745265	807	MER21A	821.813	382.691	2.14746	1281	1569
chr1	198614311	198614577	266	MER21A	490.124	223.7	2.19099	1601	1370
chr2	52514345	52514519	174	MER21A	215.623	107.639	2.00322	1919	2298
chr17	76593193	76593749	556	MER21B	3340.56	1604.01	2.08263	365	1835
chrX	46203787	46204582	795	MER21B	3151.56	1313.5	2.39935	398	836
chr17	46242738	46242951	213	MER21B	2542.66	1223.82	2.07765	553	1858
chrX	46064403	46065105	702	MER21B	2484.01	1093.78	2.27104	572	1159
chrX	47494071	47494120	49	MER21B	564.321	245.713	2.29667	1519	1077
chrX	47492989	47493672	683	MER21B	562.773	257.235	2.18778	1525	1380
chr17	77017285	77017632	347	MER21C	4935.24	2413.1	2.04519	137	2024
chr17	77018704	77018796	92	MER21C	4905.95	2410.82	2.03497	141	2089
chrX	45897124	45897152	28	MER21C	4840.73	1603.79	3.01831	148	263
chrX	45896201	45896834	633	MER21C	4722.19	1578	2.99252	167	274
chrX	45895633	45895917	284	MER21C	4328.44	1399.04	3.09387	213	235
chr7	4309802	4309844	42	MER21C	2955.2	1249.52	2.36507	427	911
chrX	46214029	46214061	32	MER21C	2749.96	1188.37	2.31407	480	1021
chrX	46214110	46214638	528	MER21C	2746.51	1183.01	2.32162	481	1007
chrX	46214961	46215304	343	MER21C	2744.75	1201.82	2.28383	482	1109
chr1	162041641	162042404	763	MER21C	1024.04	441.151	2.32129	1148	1008
chrX	47254634	47255438	804	MER21C	949.111	388.018	2.44605	1195	753
chr9	26395289	26395407	118	MER21C	862.44	427.608	2.01689	1248	2206
chrX	83581348	83581534	186	MER21C	381.3	181.698	2.09853	1706	1759
chrX	83580987	83581295	308	MER21C	365.961	176.521	2.07319	1719	1883
chrX	82916926	82918323	1397	MER31-int	185.616	91.4418	2.02989	1951	2116
chrX	82915466	82915559	93	MER31-int	167.825	81.0385	2.07093	1981	1901
chrY	9121324	9121511	187	MER31-int	7.73396	3.56255	2.17091	2190	1466
chrY	9122848	9123253	405	MER31-int	7.73396	3.56255	2.17091	2193	1468
chrY	9123245	9123676	431	MER31-int	7.73396	3.56255	2.17091	2198	1469
chrY	22217818	22218862	1044	MER31-int	3.86704	0	2000	2255	27
chrX	46382590	46383053	463	MER31A	1570.32	568.699	2.76125	885	414
chr1	191588782	191589199	417	MER31A	485.947	238.24	2.03974	1605	2061
chr6	141092011	141092470	459	MER31A	298.277	116.379	2.56297	1795	603
chr17	48822719	48822815	96	MER31B	3864.62	1539.13	2.51091	287	665
chr17	48822972	48823066	94	MER31B	3765.45	1511.22	2.49165	298	689
chr17	48823365	48823649	284	MER31B	3635.05	1455.2	2.49797	321	683
chrX	45944105	45944521	416	MER31B	3603.84	1314.33	2.74197	325	427
chr6	70966319	70966778	459	MER31B	1312.04	634.041	2.06933	998	1909
chr1	170136229	170136698	469	MER31B	784.944	389.755	2.01394	1304	2226
chr13	82699615	82699795	180	MER31B	136.629	67.6891	2.01848	2013	2193
chr13	82698960	82699227	267	MER31B	123.715	49.876	2.48045	2030	705
chr17	50323051	50323156	105	MER34	5465.68	2006.37	2.72416	99	442
chr17	50497807	50497918	111	MER34	3574.14	1390.16	2.57104	329	592
chr17	50497209	50497233	24	MER34	3419.78	1377.89	2.4819	357	703
chr17	50496654	50496900	246	MER34	3258.64	1266.65	2.57265	377	588
chr17	50496155	50496339	184	MER34	3024.32	1250.79	2.41794	415	800
chr6	132855444	132855622	178	MER34	2633.52	1226.86	2.14655	516	1571
chr6	132854715	132854960	245	MER34	2607.95	1241.68	2.10034	526	1756
chr19	43338340	43338847	507	MER34A	3917.5	1911.24	2.04971	275	1997
chr8	66105394	66105660	266	MER34A	1723.02	856.293	2.01218	831	2236
chr17	50308781	50308997	216	MER34A1	7652.86	2507.86	3.05155	42	252
chr17	50308123	50308468	345	MER34A1	7440.28	2456.7	3.02857	45	258
chr17	76663697	76663972	275	MER34A1	4859.62	2273.4	2.1376	145	1594
chr17	76664279	76664365	86	MER34A1	4769.86	2230.02	2.13893	161	1591
chr17	76615650	76615747	97	MER34B	4990.41	2094.46	2.38267	133	874
chr17	76616147	76616274	127	MER34B	4721.1	2010.91	2.34774	168	948
chr17	76616578	76616820	242	MER34B	4537.9	1980.97	2.29075	192	1095
chr17	76617120	76617233	113	MER34B	4373.02	1909.35	2.29032	210	1096
chrX	46382566	46382586	20	MER34C_	1558.54	563.572	2.76547	890	412
chrX	46382192	46382269	77	MER34C_	1510.7	540.154	2.7968	911	392
chrX	46384861	46385279	418	MER34C_	1489.3	606.89	2.45399	927	738
chrY	9123792	9124046	254	MER34C_	7.734	3.5625	2.17095	2234	1429
chrX	46386599	46387143	544	MER34C2	1434.16	688.146	2.08409	945	1828
chr13	82414522	82415046	524	MER34C2	215.266	102.177	2.10679	1920	1724
chr17	76666475	76666532	57	MER34D	4164.62	2028.45	2.0531	232	1981
chr17	76666829	76666869	40	MER34D	4095.28	1985.8	2.06229	246	1937
chr8	66355859	66355947	88	MER39	1831.74	865.647	2.11604	793	1688
chr8	66356263	66356693	430	MER39	1726.38	808.876	2.13429	830	1606
chrX	46042970	46043322	352	MER39	1574.06	710.21	2.21633	884	1289
chrX	46043908	46044049	141	MER39	1436.61	630.736	2.27767	943	1133
chr1	198614235	198614309	74	MER39	494.403	226.171	2.18597	1592	1387
chr1	198614579	198614694	115	MER39	477.851	233.299	2.04824	1614	2003
chr2	52514374	52514750	376	MER39	223.615	107.496	2.08021	1904	1844
chr5	23549783	23550431	648	MER39B	170.147	74.8158	2.27422	1977	1145
chrY	10184158	10184282	124	MER39B	38.67	14.25	2.71368	2090	451
chrY	15921559	15922181	622	MER39B	15.466	3.5625	4.34133	2166	109
chr17	51304224	51304944	720	MER4-int	1498.27	710.642	2.10833	920	1720
chr17	51302529	51303690	1161	MER4-int	1431.84	608.618	2.3526	947	940
chr17	51303732	51303930	198	MER4-int	1415.13	658.522	2.14895	959	1565
chr6	67857217	67859300	2083	MER4-int	284.861	141.318	2.01574	1814	2214
chr6	67861499	67861880	381	MER4-int	276.121	118.757	2.32508	1829	1000
chr6	67859617	67861138	1521	MER4-int	271.274	96.0978	2.8229	1836	382
chr6	67861437	67861455	18	MER4-int	253.926	106.88	2.37579	1868	889
chr6	67861917	67862544	627	MER4-int	246.71	103.316	2.3879	1875	858
chrY	4006284	4006670	386	MER4-int	45.8112	18.4549	2.48234	2078	701
chrY	4005877	4006254	377	MER4-int	38.67	17.8137	2.1708	2091	1487
chrY	13680152	13680243	91	MER4-int	25.7791	0	2000	2112	2
chrY	13680312	13680487	175	MER4-int	25.7781	7.12502	3.61797	2114	143
chrY	13686604	13686925	321	MER4-int	25.7781	0	2000	2113	3
chr17	48979714	48979748	34	MER41-int	5070.81	2184.72	2.32103	124	1009
chr17	48979111	48979406	295	MER41-int	4884.43	2065.29	2.36501	144	912
chr17	48978513	48978799	286	MER41-int	4644.67	1916.79	2.42315	180	788
chr17	48978433	48978516	83	MER41-int	4547.02	1924.11	2.36318	189	914
chr17	49074209	49074344	135	MER41-int	3123.12	1350.26	2.31297	400	1026
chr17	49074325	49075764	1439	MER41-int	3050.02	1327.85	2.29696	412	1075
chr17	49076067	49076370	303	MER41-int	2861.91	1274.27	2.24592	456	1222
chrX	47810507	47810543	36	MER41-int	1270.95	380.407	3.34102	1019	176
chrX	47809621	47810519	898	MER41-int	1266.57	584.578	2.16664	1023	1508
chrX	47798817	47798870	53	MER41-int	859.013	385.137	2.23041	1251	1252
chrY	13655529	13656005	476	MER41-int	2.57804	0	2000	2311	81
chr17	50319307	50319851	544	MER41A	6484.33	2636.4	2.45954	73	727
chr6	107481328	107481404	76	MER41A	1975.58	910.13	2.17066	731	1491
chrX	46367950	46368019	69	MER41A	1212.9	390.007	3.10993	1047	229
chrX	46368345	46368831	486	MER41A	1156.53	359.844	3.21398	1077	217
chr13	89976881	89977432	551	MER41A	109.566	54.7694	2.00049	2034	2308
chrY	11897611	11897976	365	MER41A	7.734	3.56251	2.17094	2219	1435
chrY	13654973	13655520	547	MER41A	2.578	0	2000	2307	77
chr17	77016661	77017126	465	MER41B	4800.43	2383.35	2.01415	157	2225
chr17	48978284	48978431	147	MER41B	4500.79	1931.93	2.32969	198	988
chr17	49076573	49077089	516	MER41B	3083.45	1386.4	2.22407	407	1264
chr17	48824737	48824915	178	MER41B	3075.83	1224.89	2.51111	410	664
chr17	49076497	49076560	63	MER41B	2985.45	1321.68	2.25883	422	1188
chr17	49076372	49076494	122	MER41B	2948.66	1295.26	2.27651	429	1137
chr17	48825537	48825977	440	MER41B	2927.46	1218.68	2.40215	433	834
chr17	48491286	48491388	102	MER41B	2346.08	1102.45	2.12805	623	1636
chr17	48491698	48492045	347	MER41B	2282.2	1097.51	2.07943	640	1847
chr1	208515135	208515697	562	MER41B	1424.74	648.401	2.19731	953	1352
chrX	47808719	47808815	96	MER41B	1350.02	615.969	2.1917	986	1367
chrX	47809183	47809617	434	MER41B	1307.04	615.223	2.1245	1000	1647
chrX	47803110	47803145	35	MER41B	1229.31	499.989	2.45867	1041	729
chrX	46776389	46776499	110	MER41B	761.319	340.697	2.2346	1324	1241
chrX	46776797	46777257	460	MER41B	746.112	351.623	2.12191	1337	1657
chrX	46777541	46777635	94	MER41B	745.589	372.004	2.00425	1339	2289
chr17	52223397	52224025	628	MER41B	579.471	223.271	2.59538	1501	567
chrY	23427652	23428273	621	MER41B	11.601	3.56255	3.25638	2176	197
chr6	30227332	30227479	147	MER41C	1931.69	956.896	2.01871	761	2192
chr6	30226629	30227042	413	MER41C	1929.37	952.142	2.02635	762	2141
chr7	85703806	85704339	533	MER41C	448.557	207.843	2.15815	1641	1539
chr6	67041389	67041688	299	MER41E	292.601	125.889	2.32429	1803	1003
chrY	10045429	10045620	191	MER41E	15.468	7.12502	2.17094	2157	1434
chr17	76810050	76810185	135	MER49	3293.56	1266.51	2.6005	373	557
chr17	76809647	76809743	96	MER49	3137.85	1239.67	2.53119	399	644
chr17	76808963	76809032	69	MER49	2934.29	1203.09	2.43897	431	766
chr17	76808363	76808542	179	MER49	2744.27	1156.92	2.37204	483	896
chr17	76807981	76808069	88	MER49	2604.45	1126.5	2.31199	528	1029
chrX	47799088	47799159	71	MER49	902.35	403.048	2.23882	1223	1234
chr6	120976008	120976471	463	MER49	268.671	131.558	2.04223	1840	2044
chr18	59244971	59245019	48	MER4A1	2812.76	1388.31	2.02603	469	2143
chr17	51302074	51302524	450	MER4A1	1335.14	592.54	2.25325	989	1202
chrY	3609028	3609490	462	MER4A1	34.8017	14.2501	2.44221	2094	760
chr17	77067702	77068287	585	MER4A1_	7077.94	3448.98	2.05218	58	1985
chr5	62196364	62196945	581	MER4A1_	1574.81	727.346	2.16514	883	1513
chr2	27164331	27164463	132	MER4B	3950.79	1953.56	2.02235	270	2167
chr5	41880574	41881163	589	MER4B	1440.6	718.873	2.00397	941	2293
chrY	13686929	13687183	254	MER4B	25.4689	7.12502	3.57457	2115	151
chrY	9121519	9122111	592	MER4B	7.73392	0	2000	2231	15
chrY	12864906	12865234	328	MER4B-int	3.86704	0	2000	2292	63
chrY	12864785	12864910	125	MER4B-int	3.867	0	2000	2253	25
chrY	13656005	13656666	661	MER4B-int	2.578	0	2000	2312	82
chrX	48884229	48884289	60	MER4C	2191.42	885.217	2.47558	665	713
chrX	48884593	48884762	169	MER4C	2157.58	891.368	2.42052	675	792
chrX	48885381	48885402	21	MER4C	2126.25	876.472	2.42593	683	783
chrX	47303665	47303716	51	MER4C	1674.69	728.277	2.29952	841	1063
chrX	47303262	47303322	60	MER4C	1646.43	752.979	2.18655	856	1384
chrX	47302418	47302799	381	MER4C	1602.4	753.028	2.12794	875	1637
chr6	67862549	67862981	432	MER4C	258.954	119.469	2.16754	1859	1503
chrY	12867844	12868435	591	MER4CL34	3.86704	0	2000	2268	40
chrX	46551625	46552186	561	MER4D	1012.64	343.57	2.9474	1158	301
chr6	54776406	54776710	304	MER4D	942.265	398.303	2.3657	1202	908
chr6	54777020	54777612	592	MER4D	852.075	395.537	2.15423	1260	1549
chr6	48924611	48925486	875	MER4D	347.054	167.692	2.06959	1740	1906
chr9	26059628	26060519	891	MER4D0	640.155	223.263	2.86727	1431	351
chr2	64334233	64334328	95	MER4E	1963.66	840.871	2.33527	740	972
chr2	64333210	64333928	718	MER4E	1884.65	806.871	2.33575	778	970
chr6	30121046	30121455	409	MER4E	1457.88	710.221	2.05271	936	1982
chr6	30120377	30120742	365	MER4E	1412.51	676.746	2.08722	960	1812
chr17	51301913	51302072	159	MER4E	1304.93	584.751	2.2316	1002	1250
chr17	77067018	77067356	338	MER4E1	6734.93	3359.16	2.00494	67	2282
chr9	26151821	26151898	77	MER4E1	485.953	119.95	4.05129	1604	116
chr6	62764618	62765411	793	MER4E1	217.841	108.4	2.00959	1918	2251
chrX	46553842	46554532	690	MER50	1085.34	334.902	3.24077	1112	215
chrX	47257193	47257258	65	MER50	1055.05	424.583	2.48491	1129	696
chr2	53132898	53133577	679	MER50	392.572	192.741	2.03678	1697	2076
chr6	67820325	67821024	699	MER50	296.523	146.691	2.02141	1797	2170
chr1	191467802	191468530	728	MER50	254.342	105.695	2.40638	1866	822
chrX	88022798	88023175	377	MER50	211.029	79.5673	2.65221	1924	505
chrY	23098326	23098996	670	MER50	7.734	0	2000	2244	16
chrY	3636738	3637095	357	MER50-int	61.8692	28.5004	2.17082	2062	1486
chrY	3636669	3636742	73	MER50-int	61.8692	28.5	2.17085	2061	1483
chrY	3637363	3637566	203	MER50-int	58.2085	28.5	2.0424	2063	2042
chr2	10963195	10963299	104	MER50B	3700.46	1572.01	2.35397	310	937
chr4	55788936	55789631	695	MER50B	1004.12	491.661	2.0423	1162	2043
chrY	15730223	15730866	643	MER50B	45.8878	22.8479	2.0084	2077	2263
chrY	19252925	19253606	681	MER50B	7.734	2.7314	2.83151	2200	378
chrY	23097899	23098015	116	MER50B	7.734	3.56251	2.17094	2238	1439
chrY	17970005	17970216	211	MER50B	7.73396	0	2000	2199	12
chr6	156586246	156586312	66	MER51A	2514.09	1243.83	2.02125	564	2174
chr6	156586127	156586205	78	MER51A	2487.46	1214.76	2.04769	570	2008
chr6	27782959	27783308	349	MER51B	2046.92	927.489	2.20695	705	1317
chr5	8827390	8827796	406	MER51B	767.859	379.192	2.02499	1318	2153
chr4	156155937	156156018	81	MER51B	516.292	254.504	2.02863	1575	2129
chrY	24092239	24092832	593	MER52A	2.578	0	2000	2313	83
chr17	49182997	49184304	1307	MER52C	5069.6	2131.76	2.37813	125	884
chrX	82566886	82567047	161	MER52C	231.14	102.849	2.24736	1893	1217
chr6	80719950	80721199	1249	MER52D	491.724	242.894	2.02444	1598	2159
chr13	83452257	83452788	531	MER52D	267.546	127.076	2.1054	1842	1731
chrX	82566667	82566841	174	MER52D	215.261	90.2579	2.38495	1921	866
chrX	46225982	46226807	825	MER54A	1715.07	730.885	2.34657	832	949
chr6	29168894	29169756	862	MER54A	1221.33	529.686	2.30577	1042	1044
chr6	65963540	65964323	783	MER54B	219.125	105.693	2.07323	1914	1880
chr6	27781160	27782473	1313	MER57-int	2026.64	956.492	2.11882	711	1673
chr6	27779551	27779641	90	MER57-int	1954.56	895.399	2.18289	750	1398
chr6	27779633	27779760	127	MER57-int	1933.06	895.402	2.15887	759	1533
chr17	49108810	49108987	177	MER57A-int	2831.36	1309.74	2.16177	465	1522
chr6	111043111	111043854	743	MER57A-int	1485.1	730.95	2.03174	929	2107
chr6	111042185	111042333	148	MER57A-int	1425.29	706.973	2.01605	952	2211
chr9	25694471	25694515	44	MER57A-int	930.445	435.167	2.13813	1210	1592
chr7	118921580	118923207	1627	MER57A-int	259.623	128.261	2.02418	1857	2160
chrX	82680538	82680633	95	MER57A-int	247.867	110.444	2.24428	1873	1227
chr5	19264754	19265184	430	MER57A1	650.273	317.547	2.0478	1425	2007
chr5	28399251	28399682	431	MER57A1	439.496	219.703	2.00041	1655	2310
chrY	14413016	14413440	424	MER57A1	7.734	3.5626	2.17089	2195	1475
chr6	32989444	32989842	398	MER57B1	2789.35	897.177	3.10903	472	230
chrX	71274599	71274642	43	MER57B1	1119.6	536.112	2.08837	1095	1804
chr9	26363373	26363768	395	MER57B1	559.934	246.793	2.26884	1528	1167
chr17	76620934	76621171	237	MER57C1	4126.71	1972.93	2.09166	239	1797
chr1	198446829	198447194	365	MER57C2	414.769	197.143	2.1039	1678	1740
chr13	54832654	54833033	379	MER57C2	222.991	92.6296	2.40734	1905	821
chr1	214228240	214228415	175	MER57D	1645.36	740.92	2.2207	857	1275
chr5	33313039	33313469	430	MER57D	604.948	279.093	2.16755	1467	1502
chr6	51358946	51359048	102	MER57D	551.689	215.099	2.56481	1537	600
chr6	51359357	51359618	261	MER57D	551.354	196.26	2.8093	1538	389
chr17	50309690	50309821	131	MER57E1	7991.47	2717.02	2.94127	33	306
chr17	50309292	50309514	222	MER57E1	7884.96	2630.16	2.9979	37	271
chr17	52233674	52233982	308	MER57E1	547.257	240.851	2.27219	1542	1152
chrX	46118782	46119153	371	MER57E2	2582.2	889.923	2.9016	537	331
chr5	18836056	18836220	164	MER57E2	523.32	213.774	2.44801	1566	747
chr6	54695029	54695429	400	MER57F	679.574	333.231	2.03935	1390	2063
chr18	59207556	59207606	50	MER61-int	3744.1	1621.28	2.30936	304	1034
chr18	59205966	59207291	1325	MER61-int	3735.66	1644.3	2.27188	305	1154
chr18	59202855	59205664	2809	MER61-int	3729.16	1565.21	2.38254	306	875
chr6	27779154	27779550	396	MER61-int	1974.56	908.227	2.17408	733	1413
chrY	23033576	23035071	1495	MER61-int	3.86704	0	2000	2249	21
chrY	24667320	24668815	1495	MER61-int	3.86696	0	2000	2275	47
chr18	59207608	59207935	327	MER61A	3697.14	1623.11	2.27781	311	1131
chr18	59202528	59202853	325	MER61A	3667.42	1718.74	2.13379	316	1609
chr9	26145890	26146225	335	MER61A	795.493	205.461	3.87175	1297	122
chrY	23354809	23355241	432	MER61B	19.3339	2.37501	8.14056	2139	93
chrY	24666898	24667318	420	MER61B	3.86698	0	2000	2279	51
chrY	23033154	23033574	420	MER61B	3.86696	0	2000	2261	33
chrX	46196105	46196529	424	MER61C	2639.47	1032.1	2.55738	511	608
chr17	52376246	52376588	342	MER61C	524.652	257.708	2.03584	1563	2084
chr5	26273658	26274087	429	MER61C	415.062	204.268	2.03195	1677	2105
chr1	238809988	238810130	142	MER61E	287.447	130.637	2.20034	1810	1341
chr2	55851635	55852657	1022	MER65-int	438.048	157.764	2.77661	1656	404
chr2	55849949	55851331	1382	MER65-int	379.991	142.271	2.67089	1707	487
chrX	45881906	45882299	393	MER65A	4826.89	1604.7	3.00798	152	268
chr6	52745781	52746059	278	MER65A	2704.59	1216.17	2.22387	493	1265
chr2	55852714	55853141	427	MER65A	462.153	190.114	2.43092	1629	776
chr1	238675217	238675664	447	MER65A	294.917	126.594	2.32962	1799	990
chr13	37879057	37879341	284	MER65B	639.234	296.881	2.15316	1432	1552
chr6	120198087	120198604	517	MER65B	261.662	112.82	2.31928	1852	1013
chr17	50493782	50494226	444	MER65C	2996.68	1248.6	2.40004	421	835
chr7	1400401	1400808	407	MER66B	4605.69	2156.82	2.13541	183	1602
chr17	49063790	49063849	59	MER66B	4091.07	1654.35	2.47291	248	717
chr17	46239404	46239575	171	MER66B	2937.87	1417.72	2.07224	430	1889
chr17	46239865	46240099	234	MER66B	2866.77	1366.82	2.09739	455	1765
chr17	46240387	46240489	102	MER66B	2782.78	1313.76	2.11818	474	1675
chr17	37059048	37059100	52	MER66B	980.209	460.648	2.12789	1176	1638
chr17	77045330	77045872	542	MER66C	6998.31	3251.98	2.15202	59	1556
chrX	48642373	48642436	63	MER66C	1250.81	551.079	2.26976	1030	1162
chr9	26361268	26361785	517	MER66C	589.071	242.277	2.43139	1489	775
chrY	3922194	3922719	525	MER66C	69.606	32.064	2.17085	2054	1482
chr4	33053249	33053787	538	MER67A	239.748	119.02	2.01435	1881	2223
chr18	59201008	59201490	482	MER67B	3670.78	1787.52	2.05355	314	1976
chr18	59201463	59201577	114	MER67B	3655.56	1772.17	2.06276	318	1934
chr18	59201721	59201844	123	MER67B	3600.04	1742.48	2.06605	326	1921
chr5	28397760	28398413	653	MER67B	358.959	172.198	2.08457	1726	1825
chr6	132664875	132665060	185	MER67C	1604.93	588.317	2.72799	873	439
chr6	132663592	132664085	493	MER67C	1596.19	590.316	2.70396	876	461
chr9	26206546	26207154	608	MER67C	832.713	370.548	2.24725	1271	1218
chr6	49580227	49580915	688	MER67C	731.732	290.581	2.51817	1352	656
chr9	26187145	26187606	461	MER67C	704.433	337.287	2.08852	1368	1803
chr9	26187673	26187721	48	MER67C	660.431	320.944	2.05778	1403	1960
chr9	26026344	26026861	517	MER67C	536.523	190.059	2.82292	1552	381
chr1	198611246	198611894	648	MER67C	486.722	222.798	2.18459	1603	1392
chr5	19225376	19225458	82	MER67C	366.08	159.944	2.2888	1718	1099
chr9	25738420	25738720	300	MER67D	746.314	287.888	2.59238	1336	571
chr5	18922214	18922333	119	MER67D	530.569	227.569	2.33147	1556	983
chr3	112984542	112985109	567	MER68	1671.2	814.742	2.05121	843	1988
chr9	84153861	84154440	579	MER68	1207.78	579.569	2.08393	1052	1830
chrX	46907358	46907892	534	MER68	1131.1	432.896	2.61288	1087	540
chrX	46907926	46908062	136	MER68	1108.53	413.444	2.68122	1099	475
chrX	49008484	49008590	106	MER68	1101.44	521.368	2.11259	1102	1701
chrX	49008903	49009184	281	MER68	1080.37	526.12	2.05347	1114	1977
chr9	26313702	26314254	552	MER68	965.438	401.426	2.40502	1185	826
chrX	47502470	47503560	1090	MER68-int	964.947	418.049	2.30821	1186	1040
chrX	47500993	47502117	1124	MER68-int	903.848	369.472	2.44632	1222	752
chrX	47500261	47500570	309	MER68-int	889.801	326.83	2.72252	1226	444
chrX	47499615	47499887	272	MER68-int	855.897	312.457	2.73924	1257	429
chrX	47499230	47499612	382	MER68B	847.078	295.521	2.86639	1264	352
chr7	85413625	85414055	430	MER68B	647.598	299.528	2.16206	1428	1521
chr13	77529517	77529815	298	MER68C	870.065	408.493	2.12994	1238	1628
chr17	49108989	49109058	69	MER70-int	2849.18	1318.92	2.16025	460	1526
chrX	47797777	47798242	465	MER70A	778.691	351.309	2.21654	1307	1286
chr1	208489234	208489877	643	MER70B	903.985	307.005	2.94453	1221	304
chrX	47797261	47797462	201	MER70B	781.563	306.655	2.54867	1306	618
chr3	95883173	95883577	404	MER70C	445.985	212.585	2.09792	1644	1761
chr17	50771888	50772387	499	MER72	6953.59	1792.41	3.87946	61	121
chr2	27164193	27164298	105	MER72	3962.91	1953.64	2.02848	267	2130
chr4	55729751	55730366	615	MER72	1376.26	456.058	3.01773	972	264
chr2	68453682	68454381	699	MER72	714.454	336.879	2.1208	1364	1660
chrX	47346153	47346471	318	MER74A	1485.91	725.036	2.04943	928	1998
chrX	47347881	47347948	67	MER74A	1244.65	604.833	2.05784	1034	1959
chr6	149560842	149561022	180	MER74A	1034.59	417.962	2.47532	1140	714
chr6	149560792	149560828	36	MER74A	1030.41	409.981	2.51332	1143	660
chrX	45909191	45909662	471	MER74B	5386.3	1657.96	3.24875	106	214
chr7	58983	59518	535	MER74B	4206.05	2081.97	2.02023	228	2182
chrX	48652729	48653274	545	MER74B	2415.6	1028.63	2.34838	595	946
chr1	199689105	199689587	482	MER74B	1428.01	634.109	2.25199	950	1205
chr13	54925158	54925460	302	MER74B	198.267	67.0507	2.95697	1941	298
chr13	54925829	54925884	55	MER74B	197.056	71.2535	2.76557	1942	411
chr1	191453493	191453903	410	MER74C	415.257	188.916	2.19811	1676	1348
chr6	81827584	81828208	624	MER76	451.158	212.678	2.12132	1639	1659
chr13	56462647	56463254	607	MER76	81.209	39.188	2.07229	2041	1888
chrY	24734162	24734523	361	MER76	3.86696	0	2000	2274	46
chrX	47284433	47284556	123	MER76-int	1565.4	706.377	2.2161	888	1291
chr6	51519625	51519732	107	MER76-int	955.295	467.406	2.04382	1192	2034
chrX	45936172	45936770	598	MER77	3935.62	1465.34	2.6858	272	472
chr7	4309844	4310374	530	MER77	2872.17	1214.14	2.36559	451	909
chr6	29316044	29316549	505	MER77	1215.81	544.331	2.23359	1046	1243
chr5	120913189	120913785	596	MER77	1161.67	520.899	2.23013	1074	1254
chrX	47492016	47492116	100	MER77	577.37	210.198	2.74679	1504	424
chrX	47491231	47491669	438	MER77	573.605	274.337	2.09088	1508	1799
chrY	16347827	16348140	313	MER77	2.57804	0	2000	2309	79
chrY	3637081	3637346	265	MER83A-int	61.8694	28.5002	2.17084	2060	1485
chrX	49137530	49137781	251	MER83B	1095.15	467.799	2.34107	1107	960
chrX	49136516	49136605	89	MER83B	1053.39	493.809	2.13319	1131	1612
chrX	47802776	47802895	119	MER83B-int	1180.2	512.697	2.30194	1059	1057
chrX	47802253	47802714	461	MER83B-int	1129.1	494.836	2.28176	1091	1118
chrY	19252239	19252624	385	MER83B-int	7.734	2.37506	3.25634	2210	205
chrX	46550018	46550351	333	MER83C	1102.52	400.22	2.75477	1100	420
chr5	54642157	54642411	254	MER87B	2268.68	1080.79	2.0991	645	1757
chr7	168165	168337	172	MER89	8356.36	3279.96	2.5477	22	620
chr6	107482389	107482459	70	MER89	2008.43	879.498	2.2836	716	1111
chr6	107482469	107482542	73	MER89	1998.99	876.261	2.28127	721	1119
chr6	107482584	107482851	267	MER89	1988.9	864.219	2.30139	728	1060
chr6	107483064	107483128	64	MER89	1964.14	834.559	2.3535	739	939
chrX	47828839	47829296	457	MER89	1282.11	555.037	2.30995	1015	1031
chr6	140347425	140347826	401	MER89	442.116	220.301	2.00687	1649	2268
chrY	15730010	15730239	229	MER89	61.8714	29.6879	2.08406	2058	1829
chrX	47697134	47697522	388	MER89-int	1439.08	494.577	2.90972	942	324
chr7	126162936	126163159	223	MER90	73.4734	27.3854	2.68294	2049	474
chrX	48865797	48865844	47	MER90a	2205.23	1087.99	2.02688	662	2137
chrX	48865224	48865312	88	MER90a	2099.32	897.797	2.3383	691	964
chrX	48864142	48864623	481	MER90a	2004.34	897.798	2.2325	718	1247
chrX	47755202	47755591	389	MER90a	1855.14	783.873	2.36663	787	902
chr18	67984325	67984519	194	MER90a	424.076	181.704	2.33389	1666	977
chrX	46385281	46385395	114	MER92-int	1501.11	629.169	2.38587	919	863
chrX	46381960	46382184	224	MER92-int	1462.39	513.83	2.84605	933	366
chrX	46381332	46381805	473	MER92-int	1378.86	502.715	2.74283	968	426
chr7	21994109	21994126	17	MER92-int	1143.29	559.727	2.04259	1085	2041
chr13	82510863	82511209	346	MER92-int	220.415	107.732	2.04596	1912	2017
chr1	188828683	188829090	407	MER92-int	164.062	67.6902	2.42372	1987	784
chrY	9122113	9122820	707	MER92-int	7.73396	3.56255	2.17091	2222	1470
chrY	22208418	22208734	316	MER92-int	3.867	0	2000	2303	73
chrY	22216931	22217381	450	MER92-int	3.867	0	2000	2304	74
chr13	82179613	82179881	268	MER92A	125.031	57.0023	2.19344	2025	1365
chr13	82179441	82179506	65	MER92A	122.452	57.0023	2.14819	2031	1567
chrX	45891555	45891628	73	MER92B	3886.54	1397.85	2.78037	283	400
chrY	26385361	26385447	86	MER92B	3.86698	0	2000	2250	22
chrX	46385405	46385737	332	MER92D	1507.04	632.323	2.38334	914	869
chr13	88374038	88374566	528	MER9a1	145.654	68.8755	2.11475	2003	1693
chrY	21784742	21785249	507	MER9a1	11.6009	0	2000	2172	11
chr6	31231986	31232098	112	MER9a3	4774.37	2197.92	2.17222	160	1415
chr6	31235584	31236096	512	MER9a3	4268.67	1924.63	2.21791	220	1284
chr9	25756618	25756927	309	MLT1-int	854.278	309.835	2.7572	1259	418
chr17	50227896	50227995	99	MLT1A	4092.06	1710.06	2.39293	247	850
chr17	46240491	46240619	128	MLT1A	2755.35	1313.75	2.09732	478	1766
chrX	48877356	48877735	379	MLT1A	2449.9	1022.91	2.39504	585	844
chr17	16668704	16669006	302	MLT1A	2069.26	1000.94	2.06731	697	1917
chr1	201245007	201245396	389	MLT1A	1630.82	725.505	2.24784	860	1215
chrX	47306303	47306682	379	MLT1A	1618.05	781.912	2.06936	866	1908
chrX	46354782	46355149	367	MLT1A	1536.24	603.082	2.54732	903	621
chrX	47695492	47695832	340	MLT1A	1220.31	365.122	3.34221	1043	175
chr6	55000306	55000455	149	MLT1A	1042.01	416.612	2.50116	1137	676
chr6	55000068	55000275	207	MLT1A	1030.23	425.849	2.41924	1144	795
chr5	120908931	120909278	347	MLT1A	943.547	459.527	2.0533	1200	1978
chr7	85530651	85530980	329	MLT1A	940.962	325.404	2.89167	1204	339
chr6	71857051	71857256	205	MLT1A	743.84	305.142	2.43768	1341	769
chr9	26031508	26031707	199	MLT1A	737.681	305.055	2.41819	1348	799
chr5	19389082	19389197	115	MLT1A	698.486	298.089	2.34322	1374	954
chr5	19389498	19389660	162	MLT1A	684.463	296.403	2.30923	1386	1036
chr9	26032346	26032542	196	MLT1A	679.753	288.74	2.35421	1389	936
chr9	25904674	25905029	355	MLT1A	657.375	316.985	2.07384	1409	1878
chr9	26364676	26365115	439	MLT1A	634.819	234.084	2.71193	1436	457
chr6	119598884	119599219	335	MLT1A	628.886	293.202	2.14489	1442	1575
chr11	98509109	98509459	350	MLT1A	356.631	130.26	2.73783	1728	432
chr4	125530383	125530530	147	MLT1A	317.094	154.672	2.05011	1776	1993
chr6	66753393	66753489	96	MLT1A	220.65	91.3213	2.4162	1910	803
chr6	141337315	141337369	54	MLT1A	176.588	73.628	2.39838	1964	838
chr6	66753799	66754082	283	MLT1A	151.585	61.7505	2.4548	1998	735
chrY	4404437	4404605	168	MLT1A	69.6063	34.4436	2.02088	2053	2178
chrY	11077964	11078359	395	MLT1A	15.468	3.56255	4.34184	2155	106
chrY	12871327	12871700	373	MLT1A	3.86704	0	2000	2267	39
chrY	16348290	16348571	281	MLT1A	2.57804	0	2000	2308	78
chrY	4403812	4404435	623	MLT1A-int	27.0691	10.6877	2.53274	2105	639
chrY	4403440	4403594	154	MLT1A-int	27.069	9.50001	2.84937	2103	364
chr17	50776922	50777089	167	MLT1A0	6387.5	1851.52	3.44988	76	160
chr17	50777575	50777629	54	MLT1A0	6193.33	1789.68	3.46059	82	157
chr17	77019999	77020147	148	MLT1A0	5340.3	2657.36	2.00963	109	2250
chr17	56634091	56634409	318	MLT1A0	5113.48	2483.27	2.05917	120	1951
chr17	77018355	77018702	347	MLT1A0	4933.22	2430.82	2.02945	138	2120
chr17	56664464	56664841	377	MLT1A0	4796.62	2308.84	2.0775	158	1862
chr6	14090583	14090930	347	MLT1A0	4117.59	2028.04	2.03033	241	2115
chrX	45893221	45893570	349	MLT1A0	3940.21	1395.94	2.82262	271	383
chr17	50713276	50713571	295	MLT1A0	3896.31	1374.55	2.83461	280	374
chr17	48454035	48454373	338	MLT1A0	3569.03	1657.45	2.15333	334	1551
chr17	50224375	50224625	250	MLT1A0	3333.35	1422.8	2.34281	367	955
chr6	53698615	53698912	297	MLT1A0	3211.42	1417.72	2.26519	386	1174
chr17	46255980	46256113	133	MLT1A0	2680.14	1268.53	2.11279	501	1700
chr17	46256425	46256610	185	MLT1A0	2574.06	1207.06	2.1325	539	1618
chr18	59179502	59179800	298	MLT1A0	2482.74	1215.28	2.04294	573	2039
chrX	47295091	47295442	351	MLT1A0	2430.44	993.317	2.44679	592	751
chr18	59179116	59179188	72	MLT1A0	2400.35	1197.12	2.0051	599	2281
chr8	342647	342999	352	MLT1A0	1987.56	891.756	2.22882	729	1260
chr8	76926641	76926991	350	MLT1A0	1908.2	940.631	2.02864	768	2128
chr6	152892759	152892864	105	MLT1A0	1778.23	876.992	2.02765	809	2135
chr6	152892604	152892736	132	MLT1A0	1774.42	882.175	2.01142	813	2240
chr8	337960	338317	357	MLT1A0	1737.63	751.783	2.31135	826	1030
chr10	89048397	89048646	249	MLT1A0	1683.21	722.795	2.32875	835	993
chr6	132664133	132664434	301	MLT1A0	1545.12	568.556	2.71761	896	449
chr4	55747338	55747638	300	MLT1A0	1394.66	467.603	2.98256	966	284
chrX	48667673	48668000	327	MLT1A0	1270.38	525.284	2.41846	1021	798
chrX	47347951	47348284	333	MLT1A0	1232.25	608.439	2.02527	1040	2151
chrX	46349663	46350019	356	MLT1A0	1171.09	468.258	2.50095	1066	677
chrX	47795865	47796223	358	MLT1A0	872.796	378.982	2.303	1234	1052
chr9	26412107	26412456	349	MLT1A0	868.783	428.69	2.0266	1240	2139
chr13	33720873	33721223	350	MLT1A0	850.788	347.824	2.44603	1261	754
chr6	84649492	84649868	376	MLT1A0	836.812	358.199	2.33616	1268	967
chr6	84650304	84650615	311	MLT1A0	829.414	393.321	2.10874	1272	1716
chr9	26186795	26186915	120	MLT1A0	789.501	370.782	2.12929	1303	1631
chr6	71726393	71726763	370	MLT1A0	758.952	369.258	2.05534	1326	1970
chr6	55018198	55018561	363	MLT1A0	689.68	245.343	2.81109	1382	386
chr6	51301026	51301387	361	MLT1A0	638.464	279.657	2.28303	1433	1116
chr13	37880883	37881174	291	MLT1A0	632.892	245.171	2.58143	1438	578
chr9	25664239	25664595	356	MLT1A0	627.798	229.205	2.73902	1443	430
chr6	51356927	51357264	337	MLT1A0	627.615	256.647	2.44544	1444	755
chr5	19369044	19369386	342	MLT1A0	622.583	261.278	2.38284	1447	870
chr2	40735883	40736244	361	MLT1A0	600.668	194.763	3.08409	1473	241
chr4	174027079	174027449	370	MLT1A0	595.51	273.161	2.18007	1483	1402
chr5	18916309	18916679	370	MLT1A0	590.202	274.342	2.15134	1487	1561
chr6	50888211	50888493	282	MLT1A0	590.155	238.662	2.47277	1488	718
chr6	51088185	51088265	80	MLT1A0	556.196	244.054	2.27899	1533	1126
chr17	52230496	52230858	362	MLT1A0	535.521	187.733	2.85257	1553	361
chr1	170405459	170405810	351	MLT1A0	527.199	263.264	2.00255	1559	2300
chr4	187290284	187290310	26	MLT1A0	479.811	211.458	2.26905	1611	1166
chr6	78434399	78434753	354	MLT1A0	466.663	197.196	2.36649	1625	903
chr4	187290669	187290970	301	MLT1A0	459.674	211.838	2.16993	1634	1493
chr17	54366063	54366414	351	MLT1A0	376.02	178.421	2.10749	1712	1722
chr6	67819708	67819840	132	MLT1A0	290.025	121.129	2.39435	1804	846
chr6	140997634	140997944	310	MLT1A0	278.14	131.561	2.11415	1824	1696
chr6	67145458	67145836	378	MLT1A0	264.244	129.447	2.04133	1848	2050
chr2	82012439	82012820	381	MLT1A0	237.712	105.697	2.249	1885	1212
chr1	188603253	188603614	361	MLT1A0	230.293	79.9722	2.87966	1894	345
chr2	52679778	52679792	14	MLT1A0	206.625	100.946	2.04688	1928	2012
chr2	52679581	52679741	160	MLT1A0	205.233	100.946	2.03309	1931	2098
chr2	52679841	52680044	203	MLT1A0	203.66	100.946	2.01752	1933	2200
chr8	114495067	114495391	324	MLT1A0	180.995	61.7523	2.93098	1957	309
chr13	88323444	88323756	312	MLT1A0	162.406	74.8145	2.17078	1989	1489
chr4	60644093	60644233	140	MLT1A0	144.37	68.8791	2.09599	2006	1778
chr13	82697217	82697574	357	MLT1A0	139.082	58.189	2.39017	2011	856
chrX	90260913	90261237	324	MLT1A0	114.719	40.97	2.80007	2032	390
chrY	19698515	19698878	363	MLT1A0	27.0672	13.0639	2.07191	2110	1893
chrY	12063081	12063415	334	MLT1A0	11.601	3.56251	3.25641	2178	192
chrY	24819047	24819487	440	MLT1A0	3.86698	0	2000	2260	32
chrY	15682790	15683143	353	MLT1A0	3.86698	0	2000	2272	44
chrX	48654081	48654476	395	MLT1A0-int	2489.75	1125.91	2.21133	569	1305
chrX	48655744	48655847	103	MLT1A0-int	2407.1	1147.51	2.09766	596	1764
chrX	48656299	48656950	651	MLT1A0-int	2356.5	1112.98	2.11729	619	1678
chrX	48657270	48657308	38	MLT1A0-int	2289.38	1084.44	2.11111	638	1708
chrX	46350567	46351552	985	MLT1A0-int	1271.04	502.038	2.53177	1018	642
chrX	46350030	46350441	411	MLT1A0-int	1154.16	463.175	2.49185	1080	688
chrY	24819493	24819862	369	MLT1A0-int	3.86696	0	2000	2278	50
chr17	50809521	50809858	337	MLT1A1	10513.4	2895.49	3.63096	4	140
chr17	50809980	50810056	76	MLT1A1	10491.3	2891.08	3.62886	5	141
chrX	45857581	45857930	349	MLT1A1	3507	1318.26	2.66032	344	497
chrX	48878156	48878557	401	MLT1A1	2553.37	1038.83	2.45792	548	731
chrX	46418265	46418311	46	MLT1A1	2220.46	911.795	2.43527	660	772
chrX	46420100	46420455	355	MLT1A1	1827.97	772.33	2.36682	794	901
chrX	47305479	47305886	407	MLT1A1	1689.52	741.436	2.27872	834	1128
chrX	47693004	47693334	330	MLT1A1	1246.46	464.937	2.68093	1031	476
chr4	147059074	147059488	414	MLT1A1	924.063	460.072	2.00852	1214	2261
chr9	25706885	25707288	403	MLT1A1	610.418	191.209	3.19241	1460	220
chr1	188672928	188673026	98	MLT1A1	450.451	222.338	2.02598	1640	2144
chr5	26203550	26203776	226	MLT1A1	429.24	162.697	2.63828	1661	513
chr5	26203078	26203219	141	MLT1A1	416.551	155.618	2.67676	1674	480
chrX	82456863	82457242	379	MLT1A1	364.691	173.345	2.10385	1721	1741
chr2	67417215	67417543	328	MLT1A1	353.521	168.637	2.09634	1733	1774
chr1	188619983	188620369	386	MLT1A1	317.705	148.968	2.1327	1775	1615
chr6	23509443	23509832	389	MLT1A1	311.311	135.384	2.29947	1781	1064
chr5	26249556	26249871	315	MLT1A1	289.019	142.519	2.02792	1807	2134
chrX	82482707	82483005	298	MLT1A1	161.126	68.8771	2.33933	1991	962
chrX	82482185	82482227	42	MLT1A1	159.837	71.396	2.23874	1993	1235
chr8	113640859	113641246	387	MLT1A1	132.767	64.1259	2.07041	2018	1902
chr13	55713320	55713686	366	MLT1A1	126.323	55.8163	2.26318	2024	1179
chr13	87934654	87934966	312	MLT1A1	40.2168	17.575	2.2883	2084	1100
chrY	19699305	19699480	175	MLT1A1	27.0672	13.0639	2.07191	2108	1894
chrY	19700449	19700641	192	MLT1A1	27.0671	13.064	2.07189	2109	1895
chrX	46421575	46422664	1089	MLT1A1-int	1967.97	766.434	2.56769	736	598
chrX	46420457	46421050	593	MLT1A1-int	1825.44	751.853	2.42792	796	781
chr1	188620377	188620485	108	MLT1A1-int	320.461	149.919	2.13757	1774	1595
chr17	77069304	77069542	238	MLT1B	7674.52	3819.29	2.00941	41	2255
chr17	76976735	76977128	393	MLT1B	6504.43	3197.75	2.03406	72	2094
chr17	77872379	77872782	403	MLT1B	5336.97	2589.72	2.06083	110	1947
chr17	56667982	56668018	36	MLT1B	4685.48	2331.29	2.00983	172	2249
chr7	1401924	1402023	99	MLT1B	4676.84	2262.22	2.06737	174	1916
chr17	56669395	56669554	159	MLT1B	4657.96	2316.08	2.01114	178	2243
chr7	1401607	1401623	16	MLT1B	4581.38	2194.49	2.08767	185	1807
chr17	50226934	50227305	371	MLT1B	3985.95	1635.98	2.43644	265	771
chr17	50714910	50715313	403	MLT1B	3772.85	1353.77	2.78693	297	397
chr6	31240907	31241289	382	MLT1B	2903.46	1383.2	2.09909	438	1758
chr6	111080740	111080801	61	MLT1B	2848.18	1346.81	2.11476	461	1692
chr6	111080976	111081312	336	MLT1B	2830.59	1337.59	2.11618	466	1686
chr6	32883202	32883575	373	MLT1B	2656.26	1311.11	2.02596	505	2145
chrX	48744861	48745247	386	MLT1B	2281.26	976.533	2.33608	642	968
chr8	27229312	27229399	87	MLT1B	2001.29	940.377	2.12818	720	1635
chr7	47144101	47144480	379	MLT1B	1937.89	960.825	2.0169	756	2205
chr6	29992251	29992304	53	MLT1B	1899.79	844.871	2.24861	772	1214
chr6	29992303	29992481	178	MLT1B	1897.21	835.306	2.27127	773	1157
chr8	336380	336779	399	MLT1B	1752.3	798.598	2.19422	819	1361
chr6	132665280	132665666	386	MLT1B	1605.19	583.585	2.75056	872	421
chr1	214233162	214233536	374	MLT1B	1516.03	663.933	2.28341	909	1114
chr6	30121457	30121743	286	MLT1B	1496.55	724.475	2.0657	921	1923
chr6	30120261	30120375	114	MLT1B	1433.73	671.36	2.13556	946	1600
chr6	55011109	55011474	365	MLT1B	1376.03	654.391	2.10277	973	1749
chrX	47429118	47429265	147	MLT1B	1236.16	536.812	2.30278	1037	1053
chrX	47550010	47550379	369	MLT1B	1079.88	470.457	2.29538	1115	1080
chr6	75223065	75223460	395	MLT1B	1028.12	454.016	2.26451	1146	1177
chrX	47553015	47553239	224	MLT1B	994.416	365.049	2.72406	1169	443
chr6	49584155	49584544	389	MLT1B	947.547	459.654	2.06143	1196	1943
chr5	120909797	120910208	411	MLT1B	937.102	447.794	2.09271	1207	1793
chrX	47553721	47553884	163	MLT1B	933.027	358.708	2.60107	1209	556
chr9	25757283	25757636	353	MLT1B	841.962	308.788	2.72666	1267	441
chr16	51934503	51934672	169	MLT1B	818.9	388.352	2.10865	1283	1718
chr13	37063362	37063780	418	MLT1B	771.561	383.598	2.01138	1314	2241
chr16	51958951	51959341	390	MLT1B	771.07	376.481	2.0481	1315	2005
chr6	55054395	55054768	373	MLT1B	768.229	337.588	2.27564	1317	1140
chrX	46774708	46774921	213	MLT1B	743.12	337.277	2.2033	1343	1330
chrX	46774266	46774412	146	MLT1B	711.797	306.136	2.3251	1365	999
chr8	82023283	82023664	381	MLT1B	669.789	316.192	2.1183	1399	1674
chr7	85291920	85292326	406	MLT1B	563.979	245.842	2.29407	1522	1083
chr7	85493298	85493684	386	MLT1B	475.409	163.677	2.90455	1618	330
chr6	141093950	141094107	157	MLT1B	410.935	185.79	2.21182	1681	1304
chr1	238673862	238674280	418	MLT1B	343.076	145.762	2.35366	1744	938
chr6	57714698	57715049	351	MLT1B	342.274	158.398	2.16084	1745	1524
chr17	52543818	52544195	377	MLT1B	339.002	157.193	2.1566	1747	1542
chr4	125579242	125579622	380	MLT1B	303.84	145.747	2.08471	1791	1824
chr17	53086122	53086500	378	MLT1B	264.368	124.554	2.12252	1847	1652
chr2	81739873	81740080	207	MLT1B	202.419	100.939	2.00536	1934	2277
chr13	103909571	103909889	318	MLT1B	174.526	74.82	2.33261	1968	980
chr8	114125805	114125911	106	MLT1B	174.012	85.5033	2.03515	1970	2087
chr8	114126245	114126344	99	MLT1B	167.414	79.8504	2.09659	1982	1772
chr6	67648813	67648983	170	MLT1B	158.542	65.2669	2.42914	1994	778
chr13	70530194	70530572	378	MLT1B	145.219	67.285	2.15826	2004	1538
chrX	87335822	87336056	234	MLT1B	123.895	60.3024	2.05456	2027	1974
chrY	4603884	4603909	25	MLT1B	58.0049	27.314	2.12363	2066	1650
chrY	15140907	15141231	324	MLT1B	3.86704	0	2000	2251	23
chrY	15140656	15140775	119	MLT1B	3.86696	0	2000	2287	58
chrY	16344647	16344988	341	MLT1B	2.578	0	2000	2310	80
chr9	25757190	25757280	90	MLT1B-int	884.889	323.278	2.73724	1229	433
chr17	50799070	50799531	461	MLT1C	9302.62	2133.03	4.36123	15	99
chr17	50828893	50829339	446	MLT1C	8562.42	2293.1	3.73399	21	135
chr17	76819299	76819522	223	MLT1C	5105.21	2265.78	2.25318	122	1203
chr17	76612838	76613042	204	MLT1C	5057.05	2403.27	2.10423	127	1737
chr17	76818748	76818992	244	MLT1C	5005.18	2147.74	2.33044	132	987
chr17	56742074	56742262	188	MLT1C	4412.71	2116.69	2.08472	206	1823
chr17	56742620	56742857	237	MLT1C	4232.15	2083.63	2.03114	223	2109
chrX	46191845	46192303	458	MLT1C	3791.06	1630.38	2.32526	295	998
chr6	33334618	33334814	196	MLT1C	3480.62	1625.09	2.1418	349	1584
chr6	33333770	33333992	222	MLT1C	3429.54	1584.04	2.16507	355	1514
chr6	33332817	33332856	39	MLT1C	3294.03	1521.92	2.16439	372	1515
chr6	111065119	111065480	361	MLT1C	3093.22	1530.73	2.02075	403	2180
chr7	4308484	4308814	330	MLT1C	3084.38	1317.11	2.34177	406	957
chr17	56712718	56712862	144	MLT1C	2964.72	1430.18	2.07297	424	1885
chrX	45855684	45855927	243	MLT1C	2924.11	1105.56	2.64491	434	509
chrX	45855470	45855647	177	MLT1C	2870.5	1093.2	2.62578	453	532
chr7	2506517	2506829	312	MLT1C	2801.01	1347.07	2.07933	471	1849
chr17	56712066	56712367	301	MLT1C	2776.64	1324.2	2.09684	475	1768
chr7	2506116	2506203	87	MLT1C	2769.36	1335.77	2.07323	476	1881
chr6	136334221	136334327	106	MLT1C	2567.53	1235.06	2.07887	544	1853
chr12	104426216	104426649	433	MLT1C	2034.6	981.98	2.07193	709	1891
chr2	68856486	68856944	458	MLT1C	2029.52	786.569	2.58022	710	580
chr1	208575345	208575786	441	MLT1C	1947.01	902.963	2.15625	752	1543
chrX	46149886	46150245	359	MLT1C	1682.65	632.655	2.65966	837	499
chrX	46225460	46225861	401	MLT1C	1678.51	777.432	2.15905	840	1530
chrX	47773462	47773857	395	MLT1C	1546.46	763.44	2.02564	893	2147
chrX	47530102	47530287	185	MLT1C	1327.76	654.259	2.02942	992	2122
chr1	208624962	208625381	419	MLT1C	1316.52	601.76	2.18778	996	1379
chrX	46330918	46331084	166	MLT1C	1091.72	514.284	2.12279	1108	1651
chr9	26178454	26178868	414	MLT1C	1018.59	375.034	2.71599	1151	450
chr6	55062823	55063289	466	MLT1C	942.251	430.546	2.1885	1201	1377
chr1	162044521	162044956	435	MLT1C	871.205	326.56	2.66783	1237	489
chr9	25746637	25747086	449	MLT1C	751.066	271.709	2.76423	1331	413
chr7	85559431	85559697	266	MLT1C	717.965	345.609	2.07739	1360	1864
chr6	51232960	51233372	412	MLT1C	665.206	330.153	2.01485	1402	2220
chr6	71714999	71715452	453	MLT1C	615.495	274.348	2.24348	1454	1228
chr2	66982275	66982695	420	MLT1C	588.549	193.579	3.04036	1490	256
chr5	19361046	19361521	475	MLT1C	581.327	253.737	2.29106	1498	1094
chr5	18921070	18921498	428	MLT1C	521.161	215.716	2.41596	1568	804
chr6	51309146	51309594	448	MLT1C	510.955	252.961	2.0199	1581	2183
chr5	18835122	18835559	437	MLT1C	510.431	210.213	2.42817	1582	780
chr6	50865280	50865705	425	MLT1C	484.869	220.897	2.19501	1606	1358
chr1	221663725	221664174	449	MLT1C	461.392	227.972	2.0239	1630	2161
chrX	83583011	83583321	310	MLT1C	368.598	178.514	2.06481	1716	1929
chr2	82006981	82007431	450	MLT1C	330.959	151.584	2.18334	1759	1394
chr2	83644031	83644472	441	MLT1C	297.706	148.451	2.00541	1796	2276
chr2	83679614	83680035	421	MLT1C	290.026	121.13	2.39434	1805	847
chr6	23620620	23621056	436	MLT1C	284.865	135.39	2.10403	1813	1739
chr2	83678433	83678502	69	MLT1C	266.821	123.102	2.16748	1843	1504
chr2	83678815	83678881	66	MLT1C	261.715	118.755	2.20383	1850	1326
chrX	82483047	82483470	423	MLT1C	158.341	64.9345	2.43847	1995	767
chrY	21340871	21341292	421	MLT1C	3.867	0	2000	2271	43
chr17	50807795	50807961	166	MLT1D	10001.2	2777.2	3.60118	6	145
chr17	76824320	76824380	60	MLT1D	5353.18	2437.01	2.19662	108	1355
chr17	76824682	76824938	256	MLT1D	5205.97	2443.43	2.1306	114	1624
chr17	76825229	76825383	154	MLT1D	5103.17	2334.61	2.18588	123	1388
chr17	50501856	50502300	444	MLT1D	4726.17	1664.54	2.83932	166	370
chr17	50412341	50412476	135	MLT1D	4598.83	1696.61	2.7106	184	458
chrX	45867953	45868475	522	MLT1D	4553.9	1572.59	2.8958	187	334
chr17	49065535	49065779	244	MLT1D	4247.81	1711.41	2.48205	221	702
chr17	49064964	49065220	256	MLT1D	4144.71	1661.79	2.49412	238	686
chr17	49064193	49064255	62	MLT1D	4108.42	1672.1	2.45705	243	733
chr17	76812973	76813169	196	MLT1D	3953.73	1505.36	2.62643	269	529
chr6	111071786	111071970	184	MLT1D	3808.93	1760.02	2.16414	292	1517
chr17	48870127	48870340	213	MLT1D	3542.12	1035.25	3.4215	338	166
chrX	46194363	46194905	542	MLT1D	3180.47	1238.08	2.56887	391	596
chrX	49050276	49050335	59	MLT1D	2894.62	1114.12	2.59811	445	560
chr17	50420556	50420687	131	MLT1D	2892.31	982.19	2.94476	447	303
chr17	55648661	55649115	454	MLT1D	2789.28	1391.23	2.0049	473	2283
chrX	48747410	48747455	45	MLT1D	2688.65	1260.33	2.13328	498	1611
chr17	55649117	55649624	507	MLT1D	2645.02	1286.68	2.05569	509	1967
chrX	49049509	49049620	111	MLT1D	2628.25	1028.12	2.55636	519	611
chrX	48746759	48747099	340	MLT1D	2541.24	1158.34	2.19387	554	1363
chrX	49048653	49048847	194	MLT1D	2525.18	1017.81	2.48099	560	704
chrX	48746392	48746461	69	MLT1D	2521.5	1111.7	2.26815	561	1168
chr6	156467118	156467545	427	MLT1D	2378.88	1014.98	2.34377	609	953
chrX	46430230	46430667	437	MLT1D	2047.04	685.336	2.98691	704	278
chr17	16663179	16663403	224	MLT1D	1982.23	966.197	2.05158	730	1986
chr8	7900570	7901075	505	MLT1D	1881.97	905.908	2.07744	779	1863
chr8	332556	332784	228	MLT1D	1706.65	728.973	2.34117	833	959
chr8	332963	333067	104	MLT1D	1674.3	755.456	2.21627	842	1290
chr5	32631807	32631989	182	MLT1D	1617.7	707.706	2.28583	867	1104
chr5	32632116	32632427	311	MLT1D	1614.58	723.967	2.23018	869	1253
chr6	27924797	27924936	139	MLT1D	1235.41	617.674	2.0001	1038	2315
chr6	71607868	71608291	423	MLT1D	1163.86	474.567	2.45247	1071	741
chrX	46564210	46564318	108	MLT1D	1049.21	325.081	3.22753	1133	216
chr2	19401034	19401519	485	MLT1D	1018.47	472.211	2.15682	1152	1541
chr7	85531193	85531648	455	MLT1D	915.435	308.54	2.96699	1217	294
chr6	71852589	71853033	444	MLT1D	915.074	391.655	2.33643	1218	966
chrX	49150357	49150575	218	MLT1D	868.165	346.444	2.50594	1243	670
chr13	33719966	33720462	496	MLT1D	826.242	319.463	2.58634	1277	576
chrX	47496898	47497335	437	MLT1D	777.217	279.083	2.7849	1310	398
chr6	54815174	54815679	505	MLT1D	764.498	374.204	2.043	1322	2038
chrX	49151130	49151422	292	MLT1D	751.274	325.303	2.30946	1329	1033
chr6	51297565	51298012	447	MLT1D	703.791	329.252	2.13755	1370	1596
chr5	19369388	19369504	116	MLT1D	622.587	261.28	2.38284	1448	871
chrX	47494701	47495123	422	MLT1D	615.779	270.151	2.27939	1453	1123
chr5	33313471	33313582	111	MLT1D	612.273	293.346	2.08721	1457	1813
chr5	33312964	33313037	73	MLT1D	607.117	296.907	2.04481	1465	2026
chr5	19368650	19369042	392	MLT1D	602.733	251.778	2.39391	1471	849
chr6	71703879	71704214	335	MLT1D	602.17	271.676	2.2165	1472	1287
chr6	51079545	51080030	485	MLT1D	593.272	292.162	2.03063	1485	2114
chr1	218795078	218795377	299	MLT1D	442.621	213.026	2.07778	1648	1857
chr5	18963715	18964121	406	MLT1D	421.967	186.552	2.26193	1670	1180
chr6	81182222	81182379	157	MLT1D	277.135	137.763	2.01167	1826	2238
chr1	188428518	188428990	472	MLT1D	229.443	91.4411	2.50919	1896	667
chr6	65963396	65963538	142	MLT1D	219.126	106.878	2.05024	1916	1992
chr6	65964325	65964653	328	MLT1D	212.963	87.8788	2.42337	1922	786
chr2	83637797	83637858	61	MLT1D	189.791	73.2731	2.59019	1946	573
chr13	90137409	90137935	526	MLT1D	160.399	74.2991	2.15883	1992	1534
chrY	11076729	11077227	498	MLT1D	15.468	3.56256	4.34183	2160	107
chrY	2823160	2823395	235	MLT1D	3.86698	0	2000	2295	66
chrY	23768995	23769448	453	MLT1D	3.11938	0	2000	2306	76
chrX	46431346	46431468	122	MLT1D-int	2040.52	695.466	2.93403	706	308
chrX	46430671	46431325	654	MLT1D-int	2026.05	696.832	2.90751	712	327
chrX	47496339	47496895	556	MLT1D-int	749.84	299.276	2.50551	1332	671
chrX	47495129	47496001	872	MLT1D-int	675.305	289.298	2.33429	1395	975
chr6	51079442	51079539	97	MLT1D-int	596.545	289.314	2.06193	1482	1939
chr5	18964193	18965470	1277	MLT1D-int	402.658	164.345	2.45007	1689	744
chr6	65964659	65965102	443	MLT1D-int	199.791	84.3152	2.36957	1938	900
chr6	65965108	65965269	161	MLT1D-int	199.79	85.978	2.32373	1937	1005
chr7	10309019	10309433	414	MLT1E	355.1	148.448	2.39209	1730	853
chr13	54836425	54836724	299	MLT1E	173.393	46.3126	3.74398	1971	133
chr13	54836162	54836387	225	MLT1E	173.342	46.3126	3.74287	1972	134
chrX	46059746	46060275	529	MLT1E1	3529.56	1274.34	2.76972	340	409
chr7	85560016	85560619	603	MLT1E1	722.276	346.009	2.08745	1357	1810
chr1	208520266	208520384	118	MLT1E1A	1288.99	429.924	2.99817	1012	270
chr1	208520418	208520685	267	MLT1E1A	1286.43	433.513	2.96747	1013	292
chr6	130672138	130672767	629	MLT1E1A	670.118	327.643	2.04527	1398	2021
chr9	25775248	25775366	118	MLT1E1A	656.444	199.845	3.28477	1411	183
chr9	25775040	25775093	53	MLT1E1A	654.38	200.319	3.26669	1414	188
chr9	25775130	25775262	132	MLT1E1A	652.214	199.512	3.26906	1422	187
chr17	52557598	52557767	169	MLT1E1A	546.075	188.824	2.89197	1543	338
chr17	52554979	52555182	203	MLT1E1A	545.761	212.811	2.56453	1544	601
chr17	52554852	52554944	92	MLT1E1A	542.559	209.057	2.59526	1545	568
chr4	65123604	65124106	502	MLT1E1A	247.224	110.448	2.23838	1874	1236
chr17	77068613	77068720	107	MLT1E2	7513.58	3630.39	2.06964	43	1905
chr17	77068289	77068299	10	MLT1E2	7269.72	3530.26	2.05926	52	1949
chr17	77067658	77067700	42	MLT1E2	6996.88	3358.92	2.08307	60	1832
chr17	77064689	77064965	276	MLT1E2	6911	3251	2.12581	62	1645
chr12	104428675	104429299	624	MLT1E2	2105.13	1043.09	2.01816	690	2195
chr6	30227685	30227770	85	MLT1E2	1928.85	919.983	2.09661	763	1771
chr6	30228476	30228978	502	MLT1E2	1907.3	939.792	2.0295	769	2119
chrX	45828869	45829041	172	MLT1E2	1502.34	510.101	2.94519	918	302
chrX	47425988	47426641	653	MLT1E2	1158.09	548.698	2.11061	1076	1709
chr13	33718183	33718768	585	MLT1E2	962.87	342.044	2.81505	1190	385
chr5	19330241	19330378	137	MLT1E2	458.883	190.23	2.41226	1635	812
chr5	19331566	19331786	220	MLT1E2	440.171	188.828	2.33107	1652	985
chr4	34905651	34906169	518	MLT1E2	404.734	174.831	2.315	1687	1019
chr5	19190346	19190702	356	MLT1E2	386.124	176.525	2.18736	1701	1381
chr5	29721817	29721917	100	MLT1E2	277.136	105.311	2.6316	1825	524
chr2	82424491	82425088	597	MLT1E2	259.084	98.5681	2.62847	1858	526
chrY	3433526	3433660	134	MLT1E2	56.7143	23.5842	2.40476	2068	828
chrY	15641350	15641973	623	MLT1E2	38.6701	17.8127	2.17093	2085	1454
chrY	3605935	3606353	418	MLT1E2	27.0682	10.6875	2.53269	2106	641
chr6	43749098	43749262	164	MLT1E3	4001.02	1813.78	2.2059	263	1324
chr6	43749558	43749686	128	MLT1E3	3867.28	1784.81	2.16678	286	1506
chr6	31382807	31383383	576	MLT1E3	3490.86	1587.99	2.19829	347	1346
chr17	16664295	16664475	180	MLT1E3	1851.78	879.8	2.10478	789	1733
chrX	46398632	46399225	593	MLT1E3	1176.55	523.092	2.24922	1064	1211
chr7	85528954	85529518	564	MLT1E3	895.429	368.487	2.43002	1225	777
chr9	26152460	26152590	130	MLT1E3	509.802	138.953	3.66888	1583	138
chr17	16664546	16664639	93	MLT1E3-int	1873.28	885.366	2.11582	782	1689
chr17	16664681	16664868	187	MLT1E3-int	1869.98	872.307	2.14372	784	1579
chr17	48976837	48977001	164	MLT1F	4156.6	1727.43	2.40623	234	823
chr17	48976183	48976519	336	MLT1F	4119.68	1679.36	2.45313	240	740
chr17	78242388	78242800	412	MLT1F	2389	1146.53	2.08368	605	1831
chr2	68917624	68918122	498	MLT1F	1523.48	745.837	2.04265	907	2040
chr9	118178175	118178552	377	MLT1F	483.054	214.649	2.25044	1607	1206
chr9	118177715	118177878	163	MLT1F	468.896	220.47	2.1268	1622	1642
chr17	56686257	56686740	483	MLT1F-int	1974.86	971.535	2.03272	732	2101
chr17	77027285	77027821	536	MLT1F1	6358.18	3140.32	2.02469	77	2157
chr6	31383611	31383750	139	MLT1F1	3219.64	1394.54	2.30875	383	1037
chr17	46257840	46258159	319	MLT1F1	2584.4	1157.92	2.23192	535	1249
chr17	46261240	46261402	162	MLT1F1	2228.25	1014.2	2.19705	657	1354
chr6	29922315	29922412	97	MLT1F1	1943.9	962.604	2.01941	753	2187
chr2	68855267	68855434	167	MLT1F1	1914.17	732.783	2.61219	767	543
chrY	12869471	12869541	70	MLT1F1	3.867	0	2000	2276	48
chr17	76830596	76830750	154	MLT1F2	5534.13	2639.32	2.0968	97	1769
chr17	76829930	76830292	362	MLT1F2	5421.33	2599.68	2.08538	102	1821
chr6	33336063	33336230	167	MLT1F2	3712.99	1706.45	2.17585	307	1409
chr6	33336549	33336731	182	MLT1F2	3704.82	1754.86	2.11118	309	1706
chrX	46219656	46220223	567	MLT1F2	2180.38	1035.17	2.10631	670	1727
chr1	208520827	208521135	308	MLT1F2	1353.88	455.938	2.96944	984	289
chr8	118973208	118973730	522	MLT1F2	1292.02	621.877	2.07762	1010	1860
chr8	118979808	118980182	374	MLT1F2	976.031	437.051	2.23322	1180	1245
chr9	26341547	26342103	556	MLT1F2	652.883	298.098	2.19016	1419	1372
chr5	19371089	19371282	193	MLT1F2	541.755	241.089	2.24711	1546	1220
chr5	28398415	28398509	94	MLT1F2	391.856	175.761	2.22948	1698	1256
chr5	28397369	28397758	389	MLT1F2	378.909	149.017	2.54272	1709	626
chr2	82062570	82062780	210	MLT1F2	220.411	107.478	2.05076	1913	1989
chrX	121680974	121681504	530	MLT1F2	131.478	60.5632	2.17092	2019	1459
chrY	15642426	15642941	515	MLT1F2	38.6703	17.8127	2.17094	2086	1443
chrY	16248434	16248689	255	MLT1F2	7.734	3.5625	2.17095	2213	1427
chrY	21338985	21339258	273	MLT1F2	3.867	0	2000	2258	30
chr5	28399103	28399249	146	MLT1F2-int	426.09	212.149	2.00845	1664	2262
chr5	28398538	28398807	269	MLT1F2-int	391.856	178.659	2.19332	1699	1366
chrX	45873584	45874152	568	MLT1G	4890.35	1786.18	2.73788	143	431
chrX	45868616	45868787	171	MLT1G	4545.37	1590.6	2.85764	190	356
chr6	75224476	75225011	535	MLT1G	950.729	414.486	2.29376	1194	1084
chrX	46791763	46792319	556	MLT1G	693.826	337.489	2.05585	1376	1965
chr7	1402067	1402538	471	MLT1G1	4692.36	2260.15	2.07613	171	1871
chr17	56670057	56670582	525	MLT1G1	4580.46	2227.05	2.05674	186	1962
chr6	37603811	37604338	527	MLT1G1	4550.82	2232.38	2.03855	188	2068
chrX	45981923	45982398	475	MLT1G1	3822.63	1353.42	2.82441	291	380
chrX	46168303	46168600	297	MLT1G1	3627.94	1503.43	2.41311	322	808
chr6	31242733	31242906	173	MLT1G1	2850.19	1364.58	2.0887	459	1802
chr2	68855640	68855739	99	MLT1G1	1963.31	770.925	2.54669	742	622
chr5	19258701	19258901	200	MLT1G1	650.95	305.221	2.13271	1424	1614
chr5	19258452	19258506	54	MLT1G1	648.58	303.535	2.13675	1426	1598
chr5	19259011	19259171	160	MLT1G1	643.912	305.221	2.10966	1429	1713
chr17	52292888	52293162	274	MLT1G1	572.305	258.897	2.21055	1510	1307
chr17	52292741	52292906	165	MLT1G1	565.272	248.659	2.27328	1517	1149
chr2	83680037	83680433	396	MLT1G1	290.025	143.698	2.01829	1806	2194
chr2	83679419	83679612	193	MLT1G1	287.835	121.13	2.37625	1808	886
chrX	27032557	27032683	126	MLT1G1	176.071	86.6885	2.03108	1965	2110
chr2	83679147	83679336	189	MLT1G1-int	284.51	114.978	2.47447	1815	716
chrX	45980813	45981334	521	MLT1G3	3862.93	1442.06	2.67875	288	478
chr17	56655894	56656296	402	MLT1G3	3092.08	1400.49	2.20786	404	1314
chr2	68910412	68910483	71	MLT1G3	1240.76	599.472	2.06976	1035	1903
chr9	26177913	26178087	174	MLT1G3	1027.34	359.858	2.85484	1147	358
chr9	26179557	26179629	72	MLT1G3	991.422	380.046	2.60869	1170	546
chr9	26178928	26179249	321	MLT1G3	983.507	373.539	2.63294	1174	521
chr9	26379338	26379836	498	MLT1G3	873.609	376.485	2.32044	1233	1010
chr2	19395605	19395745	140	MLT1G3	863.634	421.603	2.04845	1246	2001
chr7	76684539	76684780	241	MLT1G3	762.269	366.987	2.0771	1323	1866
chr9	26179259	26179554	295	MLT1G3-int	981.547	380.046	2.58271	1175	577
chr17	77041017	77041238	221	MLT1H	8241.48	4049.36	2.03525	24	2086
chr17	77042239	77042311	72	MLT1H	7205.5	3441.64	2.09362	55	1787
chr17	77045932	77046061	129	MLT1H	7181.2	3260.82	2.20227	56	1332
chr17	56723932	56724095	163	MLT1H	5779.19	2454.75	2.35428	89	934
chr17	49082339	49082818	479	MLT1H	3881.47	1844.94	2.10385	284	1742
chrX	45986980	45987380	400	MLT1H	3579.28	1358.43	2.63486	328	516
chr17	56652714	56653130	416	MLT1H	3572.39	1566.18	2.28096	330	1120
chr17	49104611	49104976	365	MLT1H	2713.71	1185.62	2.28885	491	1098
chr1	208565673	208565770	97	MLT1H	2404.74	1023.36	2.34984	597	944
chr1	208566080	208566244	164	MLT1H	2400.8	1037.72	2.31353	598	1023
chr7	47150683	47150890	207	MLT1H	2365.16	1116.22	2.11891	614	1672
chr7	47150121	47150248	127	MLT1H	2270.08	1075.69	2.11035	644	1710
chrX	45841800	45842328	528	MLT1H	1580.32	565.993	2.79212	882	394
chrX	47774240	47774511	271	MLT1H	1459.17	707.841	2.06144	935	1942
chrX	47758232	47758743	511	MLT1H	1431.56	703.463	2.03502	948	2088
chr6	132660625	132660991	366	MLT1H	1352.05	513.306	2.634	985	519
chr8	8625707	8626233	526	MLT1H	811.805	393.824	2.06134	1288	1945
chrX	46775170	46775626	456	MLT1H	801.789	359.697	2.22906	1292	1259
chr6	99913377	99913802	425	MLT1H	760.777	347.975	2.1863	1325	1385
chrX	46788695	46788882	187	MLT1H	737.285	304.589	2.42059	1349	791
chrX	46788047	46788386	339	MLT1H	711.505	317.892	2.2382	1366	1238
chr5	19322870	19323226	356	MLT1H	608.405	222.08	2.73957	1463	428
chr5	19361533	19361640	107	MLT1H	597.361	260.077	2.29687	1479	1076
chr5	19360373	19360444	71	MLT1H	559.826	237.701	2.35517	1529	931
chr5	19360251	19360396	145	MLT1H	559.515	235.685	2.374	1531	891
chr17	52233522	52233672	150	MLT1H	541.535	227.667	2.37863	1547	883
chr2	55943770	55943840	70	MLT1H	509.288	186.458	2.73138	1584	437
chr2	55943432	55943724	292	MLT1H	506.013	189.357	2.67228	1586	485
chr6	140486892	140487173	281	MLT1H	441.505	219.056	2.01549	1651	2217
chr4	91910044	91910380	336	MLT1H	157.254	68.59	2.29266	1996	1086
chr13	56774569	56774684	115	MLT1H	73.4702	28.5013	2.57778	2050	583
chr13	56774190	56774372	182	MLT1H	65.736	23.015	2.85622	2056	357
chrY	23097372	23097717	345	MLT1H	7.734	3.56251	2.17094	2237	1438
chrY	24938655	24939000	345	MLT1H	3.86696	0	2000	2277	49
chr17	49083268	49083342	74	MLT1H-int	4067.43	1847.5	2.20158	253	1337
chr17	49082085	49082337	252	MLT1H-int	3893.75	1827.64	2.13048	281	1627
chr17	49081556	49081752	196	MLT1H-int	3707.2	1769.36	2.09523	308	1781
chr6	71545982	71546449	467	MLT1H-int	963.923	462.959	2.08209	1188	1836
chr17	50822657	50823229	572	MLT1H1	7734.99	2321.44	3.33197	40	179
chr17	50929000	50929490	490	MLT1H1	6601.8	1929.65	3.42124	71	167
chr17	56600143	56600659	516	MLT1H1	3570.89	1649.89	2.16432	332	1516
chr17	35222457	35222751	294	MLT1H1	1507.26	722.652	2.08574	913	1819
chrX	45827601	45827691	90	MLT1H1	1364.24	472.4	2.88789	978	340
chr9	25731501	25731578	77	MLT1H1	1117.42	497.888	2.24432	1096	1226
chr9	25731175	25731281	106	MLT1H1	1078.31	469.026	2.29904	1117	1065
chr9	26179680	26179766	86	MLT1H1	999.362	382.967	2.60952	1165	545
chr5	40219955	40220128	173	MLT1H1	836.059	409.849	2.03992	1269	2060
chrX	46831760	46832225	465	MLT1H1	795.724	393.292	2.02324	1296	2162
chr17	52233997	52234037	40	MLT1H1	549.087	254.556	2.15704	1539	1540
chr5	28395529	28395585	56	MLT1H1	430.522	207.659	2.07322	1660	1882
chr17	52311264	52311542	278	MLT1H1	418.691	186.452	2.24557	1673	1223
chr17	52311770	52311996	226	MLT1H1	376.387	184.481	2.04025	1711	2056
chr17	35222763	35222848	85	MLT1H1-int	1538.32	763.642	2.01446	900	2222
chr17	49118575	49118688	113	MLT1H2	5011.24	2258.43	2.21891	131	1279
chr17	49118869	49118937	68	MLT1H2	4983.14	2296.76	2.16964	134	1495
chr6	106354540	106354960	420	MLT1H2	2585.74	1261.29	2.05007	534	1995
chr6	106353774	106353826	52	MLT1H2	2530.3	1187.66	2.13049	556	1626
chr6	32866372	32866432	60	MLT1H2	2326.42	1114.96	2.08656	625	1814
chr6	32866801	32866904	103	MLT1H2	2321.68	1095.57	2.11915	627	1668
chr2	70561973	70562383	410	MLT1H2	1826.77	885.715	2.06248	795	1935
chrX	71005351	71005694	343	MLT1H2	1153.65	558.189	2.06678	1081	1919
chr6	29319026	29319455	429	MLT1H2	869.024	282.414	3.07713	1239	245
chr9	25629816	25630034	218	MLT1H2	715.406	348.573	2.05239	1362	1984
chr12	16619712	16620097	385	MLT1H2	482.949	236.255	2.04419	1608	2032
chrX	88497540	88497661	121	MLT1H2	134.052	65.0999	2.05918	2016	1950
chr13	70788128	70788422	294	MLT1H2	108.274	48.6884	2.22382	2036	1266
chr13	70788485	70788539	54	MLT1H2	106.675	50.445	2.11468	2037	1694
chrX	45811578	45811961	383	MLT1I	5304.55	1962.93	2.70237	112	463
chr17	77887316	77887428	112	MLT1I	5236.7	2593.29	2.01932	113	2188
chr17	56762577	56762650	73	MLT1I	3543.51	1277.92	2.77287	337	406
chrX	46128106	46128318	212	MLT1I	2638.63	1230.9	2.14366	512	1580
chr17	50489078	50489298	220	MLT1I	2444.63	1104.86	2.21262	587	1301
chr17	36840630	36841015	385	MLT1I	2117.4	927.204	2.28364	689	1110
chr17	43714675	43715032	357	MLT1I	1959.91	879.212	2.22917	746	1257
chr17	35343424	35343760	336	MLT1I	1267.64	630.36	2.01098	1022	2245
chr9	25718360	25718517	157	MLT1I	968.438	266.025	3.6404	1182	139
chr9	26176704	26176985	281	MLT1I	868.481	290.964	2.98484	1242	281
chr9	25771651	25771806	155	MLT1I	748.488	217.328	3.44405	1333	161
chr7	85559133	85559422	289	MLT1I	715.083	357.389	2.00086	1363	2306
chr9	26127613	26127804	191	MLT1I	696.104	257.903	2.6991	1375	466
chr5	19385299	19385424	125	MLT1I	657.834	316.312	2.0797	1407	1845
chr5	19385689	19385925	236	MLT1I	641.928	293.344	2.18831	1430	1378
chr6	71712509	71712592	83	MLT1I	630.323	305.222	2.06513	1440	1927
chr6	71698750	71698997	247	MLT1I	613.467	256.531	2.39139	1455	854
chrX	46768332	46768518	186	MLT1I	596.797	237.522	2.51259	1480	662
chr5	103580686	103580750	64	MLT1I	564.112	238.715	2.36312	1520	915
chr9	26360828	26360969	141	MLT1I	559.784	235.153	2.38051	1530	879
chr9	26355857	26356168	311	MLT1I	381.853	143.366	2.66348	1704	493
chr2	82427881	82428032	151	MLT1I	261.661	129.449	2.02135	1851	2172
chr6	140468824	140468989	165	MLT1I	243.62	119.051	2.04635	1877	2016
chrX	82462224	82462322	98	MLT1I	227.559	111.633	2.03845	1899	2071
chr1	189184125	189184315	190	MLT1I	129.669	55.816	2.32316	2020	1006
chr17	56762719	56763487	768	MLT1I-int	3556.58	1336.61	2.6609	335	494
chr17	77018833	77018888	55	MLT1J	4932.24	2445.26	2.01707	139	2202
chr17	77017128	77017284	156	MLT1J	4837.52	2371.06	2.04024	149	2057
chr2	10986735	10987036	301	MLT1J	3572.09	1684.55	2.1205	331	1662
chr17	48949528	48949607	79	MLT1J	3385.44	1655.3	2.04522	359	2023
chr17	50492891	50493253	362	MLT1J	3027.4	1246.67	2.42839	414	779
chr17	50493553	50493731	178	MLT1J	3006.68	1260.71	2.3849	419	867
chr5	36394055	36394203	148	MLT1J	2913.69	1348.45	2.16078	435	1525
chr5	36394228	36394327	99	MLT1J	2912.15	1366.68	2.13082	436	1622
chr17	50026020	50026098	78	MLT1J	2859.41	1234.73	2.31582	457	1016
chr17	49100742	49100831	89	MLT1J	2644.87	1217.75	2.17193	510	1417
chr17	49100295	49100444	149	MLT1J	2596.84	1204.86	2.15531	530	1545
chr17	49585050	49585109	59	MLT1J	2548.68	1008.85	2.52632	551	646
chr17	49099775	49099984	209	MLT1J	2527.66	1192.79	2.11912	558	1669
chr17	49584692	49584750	58	MLT1J	2514.54	1009.53	2.49079	563	691
chr17	49583950	49584327	377	MLT1J	2438.56	1049.31	2.32397	589	1004
chr18	59235626	59236017	391	MLT1J	2432.54	982.998	2.47462	590	715
chr18	59236091	59236146	55	MLT1J	2431.1	995.263	2.44267	591	758
chrX	46428740	46429012	272	MLT1J	1934.94	646.66	2.99221	758	275
chr6	71081840	71082048	208	MLT1J	1657.11	735.209	2.25393	849	1200
chr2	28876814	28877046	232	MLT1J	1652.23	796.45	2.07449	854	1874
chr8	129744478	129744906	428	MLT1J	1435.34	694.959	2.06537	944	1926
chr17	35343821	35344008	187	MLT1J	1254.19	603.851	2.07698	1029	1868
chr6	75220675	75220794	119	MLT1J	1178.95	523.902	2.25033	1062	1207
chr8	116882470	116882616	146	MLT1J	996.76	475.399	2.09668	1167	1770
chr9	26410944	26411356	412	MLT1J	987.368	469.121	2.10472	1173	1734
chr9	25666141	25666307	166	MLT1J	928.714	321.857	2.88549	1212	341
chr6	71855740	71855889	149	MLT1J	888.392	329.349	2.69742	1227	468
chr16	51958929	51958949	20	MLT1J	808.322	373.846	2.16218	1289	1520
chr6	54696994	54697190	196	MLT1J	790.817	315.916	2.50325	1301	672
chr9	26139944	26140046	102	MLT1J	766.05	248.212	3.08627	1320	238
chr9	26139358	26139474	116	MLT1J	753.075	248.971	3.02476	1328	260
chrX	46771956	46772027	71	MLT1J	732.135	302.624	2.41929	1351	794
chrX	46772340	46772720	380	MLT1J	730.079	331.579	2.20182	1353	1336
chrX	46771153	46771222	69	MLT1J	693.422	293.601	2.36178	1378	918
chr7	85557834	85558108	274	MLT1J	680.792	340.357	2.00023	1388	2314
chr6	71697870	71697964	94	MLT1J	613.18	269.595	2.27445	1456	1144
chr6	71697719	71697812	93	MLT1J	604.031	265.56	2.27455	1469	1143
chr6	71714686	71714924	238	MLT1J	584.301	265.321	2.20225	1494	1333
chr2	40737741	40738104	363	MLT1J	581.333	219.184	2.65227	1497	504
chr6	54692822	54692889	67	MLT1J	492.784	231.708	2.12675	1596	1643
chr6	51305530	51305976	446	MLT1J	460.251	201.962	2.2789	1631	1127
chr6	140394371	140394431	60	MLT1J	280.974	127.025	2.21196	1821	1303
chr6	95319535	95319962	427	MLT1J	221.807	110.443	2.00835	1907	2264
chr5	26596121	26596286	165	MLT1J	221.395	109.116	2.02898	1909	2126
chr4	160963365	160963514	149	MLT1J	168.578	67.6961	2.49021	1980	692
chr17	49181106	49181884	778	MLT1J-int	5470.1	2291.72	2.3869	98	861
chr17	49089674	49089741	67	MLT1J-int	4042.57	1700.52	2.37725	256	885
chrX	45990159	45990306	147	MLT1J-int	2569.88	1054.63	2.43676	542	770
chr5	19323669	19323845	176	MLT1J-int	600.491	211.394	2.84063	1474	369
chr5	19341494	19341989	495	MLT1J-int	525.449	236.334	2.22334	1561	1268
chr6	66718865	66718902	37	MLT1J-int	274.551	105.693	2.59763	1832	564
chrX	88478674	88479113	439	MLT1J-int	180.639	83.2994	2.16855	1958	1500
chr13	70530574	70530687	113	MLT1J-int	144.883	70.7755	2.04707	2005	2010
chr17	50795420	50795514	94	MLT1J1	9575.44	2355.43	4.06525	9	115
chr17	50794509	50794742	233	MLT1J1	9563.63	2425.12	3.94357	10	119
chr17	50793487	50793516	29	MLT1J1	9309.49	2418.14	3.84986	14	127
chr17	50802097	50802506	409	MLT1J1	9192.84	2200.61	4.17742	17	113
chr17	56721633	56721903	270	MLT1J1	5754.33	2415.01	2.38273	90	873
chr17	56720785	56720870	85	MLT1J1	5408.04	2273.23	2.37901	104	881
chr17	48474715	48474790	75	MLT1J1	2682.32	1063.15	2.52299	500	652
chr17	48475641	48475765	124	MLT1J1	2551.69	1030.47	2.47625	550	711
chr6	107485249	107485455	206	MLT1J1	1958	787.586	2.48608	747	695
chrX	46441982	46442098	116	MLT1J1	1620.02	520.424	3.11289	865	228
chr13	37064754	37064904	150	MLT1J1	806.905	399.232	2.02115	1290	2176
chr7	85709714	85709799	85	MLT1J1	698.726	340.957	2.04931	1373	2000
chr5	19423331	19423745	414	MLT1J1	396.385	161.796	2.4499	1694	745
chrY	7484971	7485095	124	MLT1J1	23.2012	7.125	3.25631	2120	209
chrY	7484683	7484880	197	MLT1J1	23.2012	7.125	3.2563	2123	212
chr17	50793109	50793473	364	MLT1J1-int	9301.06	2404.6	3.86803	16	123
chr6	30230279	30230471	192	MLT1J1-int	1996.03	921.627	2.16576	725	1511
chr17	50823565	50823644	79	MLT1J2	8145.9	2397.62	3.39749	28	173
chr17	49117578	49117704	126	MLT1J2	4736.39	2245.77	2.10902	165	1715
chr17	49117065	49117279	214	MLT1J2	4673.54	2240.98	2.08549	175	1820
chr17	56658665	56659006	341	MLT1J2	3501.75	1627.44	2.15169	346	1559
chr2	64477715	64477961	246	MLT1J2	2731.63	1323.36	2.06417	487	1930
chr1	162054518	162054603	85	MLT1J2	1463.28	689.568	2.12203	932	1656
chr1	162053707	162053959	252	MLT1J2	1399.03	662.691	2.11114	965	1707
chr6	54761362	54761508	146	MLT1J2	883.447	400.225	2.20738	1230	1316
chr5	40220203	40220623	420	MLT1J2	858.778	428.208	2.00552	1253	2274
chr6	71623717	71623875	158	MLT1J2	818.71	387.352	2.11361	1284	1699
chr9	25611640	25611671	31	MLT1J2	816.574	311.276	2.62331	1286	533
chr9	25902865	25903069	204	MLT1J2	755.346	374.111	2.01904	1327	2190
chr9	26232094	26232546	452	MLT1J2	558.639	221.372	2.52353	1532	651
chr17	52227000	52227362	362	MLT1J2	553.758	214.787	2.57818	1535	582
chr17	18809372	18809445	73	MLT1J2	552.926	276.286	2.00128	1536	2304
chr5	19460760	19460950	190	MLT1J2	429.111	189.9	2.25967	1662	1185
chr5	27828772	27829041	269	MLT1J2	334.462	166.829	2.00482	1753	2285
chr6	120198956	120199090	134	MLT1J2	309.749	117.831	2.62875	1784	525
chr1	238674614	238674743	129	MLT1J2	294.452	126.404	2.32944	1800	991
chr2	83237723	83237816	93	MLT1J2	281.485	136.12	2.06791	1820	1914
chr1	238736449	238736588	139	MLT1J2	143.08	66.5005	2.15156	2008	1560
chrY	12020919	12020978	59	MLT1J2	6.4449	0	2000	2245	17
chrY	23093124	23093202	78	MLT1J2	3.86704	0	2000	2247	19
chrY	6760730	6761119	389	MLT1J2	3.867	0	2000	2305	75
chr17	49480655	49481064	409	MLT1K	13774.6	4450.05	3.09538	1	234
chr17	50315314	50315349	35	MLT1K	9183.03	3596.19	2.55354	18	614
chr17	50317224	50317342	118	MLT1K	8178.49	3196.26	2.55876	27	606
chr17	50311347	50311588	241	MLT1K	8132.96	2819.7	2.88434	29	343
chr17	50317347	50317525	178	MLT1K	8103	3139.36	2.5811	30	579
chr7	161014	161080	66	MLT1K	7257.21	3601.2	2.01522	53	2218
chr17	49180146	49180201	55	MLT1K	5581.86	2240.51	2.49133	94	690
chr17	49688807	49688923	116	MLT1K	3778.34	1684.18	2.24344	296	1229
chr17	50223056	50223278	222	MLT1K	2927.88	1124.8	2.60303	432	553
chr6	53711907	53712055	148	MLT1K	2833.68	1401.99	2.02118	463	2175
chr17	50222436	50222759	323	MLT1K	2695.81	1100.04	2.45064	497	742
chr6	14614358	14614594	236	MLT1K	2195.02	1090.37	2.01309	664	2230
chr6	34560020	34560141	121	MLT1K	2058.29	1005	2.04804	701	2006
chr1	208555099	208555466	367	MLT1K	1875.91	642.336	2.92045	781	316
chr1	208554571	208554638	67	MLT1K	1811.05	611.549	2.96142	800	296
chr1	208554952	208555070	118	MLT1K	1806.18	616.651	2.92901	801	313
chr5	32629801	32629921	120	MLT1K	1653.79	690.018	2.39673	853	841
chr1	208461553	208461625	72	MLT1K	1621.29	770.509	2.10418	864	1738
chr6	53493389	53493698	309	MLT1K	1489.32	691.849	2.15266	926	1553
chr6	71543065	71543118	53	MLT1K	1013.75	498.812	2.03232	1157	2104
chr2	65198243	65198377	134	MLT1K	977.547	442.997	2.20667	1178	1319
chr9	26182594	26182933	339	MLT1K	945.17	338.474	2.79244	1198	393
chr6	71530731	71531255	524	MLT1K	906.556	447.573	2.0255	1220	2149
chr9	25616832	25617021	189	MLT1K	803.592	346.734	2.3176	1291	1015
chr8	75964997	75965255	258	MLT1K	657.441	317.138	2.07305	1408	1884
chr6	54585475	54585865	390	MLT1K	625.93	310.927	2.01311	1445	2229
chr6	54585899	54586035	136	MLT1K	620.414	294.534	2.10642	1450	1726
chr17	52377138	52377564	426	MLT1K	573.576	262.461	2.18537	1509	1390
chr17	52558354	52558521	167	MLT1K	560.388	205.143	2.7317	1527	436
chr6	119520450	119520694	244	MLT1K	479.34	201.754	2.37587	1612	887
chr6	80722043	80722106	63	MLT1K	439.592	216.239	2.0329	1653	2099
chr1	198437172	198437723	551	MLT1K	324.818	160.397	2.02509	1770	2152
chr6	66765219	66765354	135	MLT1K	146.946	64.1255	2.29153	2000	1090
chr13	87812111	87812212	101	MLT1K	81.2062	39.1899	2.07212	2042	1890
chrY	26259318	26259435	117	MLT1K	20.5206	6.50752	3.15337	2126	223
chrY	5855132	5855339	207	MLT1K	15.4679	3.5625	4.34187	2153	104
chr17	50811767	50811890	123	MLT1L	10650.6	2896.68	3.67684	2	137
chr17	50812212	50812308	96	MLT1L	10539.6	2915.77	3.61469	3	144
chr17	50814027	50814058	31	MLT1L	9706.15	2714.7	3.57541	7	150
chr17	50823791	50823867	76	MLT1L	8223.43	2411.13	3.4106	25	169
chr17	50823690	50823763	73	MLT1L	8182.93	2414.38	3.38924	26	174
chr17	50412200	50412249	49	MLT1L	4643.9	1713.28	2.71054	181	459
chr17	48454375	48454718	343	MLT1L	3622.96	1715.78	2.11156	324	1705
chr17	48454002	48454033	31	MLT1L	3507.06	1618.45	2.16693	343	1505
chr18	59237936	59238379	443	MLT1L	2396.63	1082.14	2.21471	603	1294
chr5	62202945	62203362	417	MLT1L	2223.09	834.647	2.66351	659	492
chr2	68845798	68846224	426	MLT1L	1956.98	923.57	2.11893	749	1671
chr2	68846293	68846323	30	MLT1L	1941.84	937.43	2.07145	754	1898
chr2	70560594	70560811	217	MLT1L	1833.84	841.767	2.17856	792	1404
chr2	70560494	70560558	64	MLT1L	1819.51	849.132	2.14278	798	1582
chr8	66361894	66362311	417	MLT1L	1659.6	775.86	2.13905	846	1589
chr8	118965217	118965376	159	MLT1L	1189.94	582.331	2.04341	1053	2036
chr8	118965520	118965589	69	MLT1L	1170.97	567.605	2.063	1067	1933
chr2	65197350	65197437	87	MLT1L	1006.06	442.468	2.27374	1161	1148
chr9	25750499	25750684	185	MLT1L	975.531	271.97	3.5869	1181	147
chr6	75223883	75224149	266	MLT1L	967.227	449.788	2.15041	1183	1564
chr6	75224190	75224223	33	MLT1L	959.184	434.678	2.20665	1191	1320
chr1	162045746	162045851	105	MLT1L	863.574	352.823	2.44761	1247	749
chr1	162045147	162045409	262	MLT1L	858.936	343.514	2.50044	1252	679
chr4	189217338	189217708	370	MLT1L	659.862	319.285	2.06668	1404	1920
chr6	71693184	71693421	237	MLT1L	655.172	315.919	2.07386	1413	1877
chr17	52289798	52289917	119	MLT1L	578.572	281.463	2.05559	1502	1968
chr17	52289410	52289751	341	MLT1L	566.631	281.464	2.01316	1514	2228
chr8	75702505	75702708	203	MLT1L	513.644	249.969	2.05483	1578	1972
chr17	52287165	52287294	129	MLT1L	491.508	240.394	2.04459	1599	2029
chr2	72167732	72167853	121	MLT1L	419.543	193.77	2.16516	1672	1512
chr2	72168211	72168262	51	MLT1L	410.105	187.306	2.18949	1683	1375
chr2	83675743	83675928	185	MLT1L	348.801	172.553	2.02141	1736	2171
chr4	65124219	65124456	237	MLT1L	235.881	106.885	2.20687	1886	1318
chr2	82420693	82420841	148	MLT1L	228.152	80.7518	2.82535	1898	379
chr1	189179667	189179852	185	MLT1L	164.89	72.9874	2.25915	1986	1187
chrY	23091788	23091858	70	MLT1L	3.86704	0	2000	2248	20
chrY	23091084	23091581	497	MLT1L	3.86698	0	2000	2273	45
chr6	53484110	53484206	96	MLT1M	3466.43	1593.68	2.17511	350	1412
chr2	72900497	72900672	175	MLT1M	2650.84	1225.36	2.16332	507	1519
chr17	36841017	36841061	44	MLT1M	2122.97	918.069	2.31243	684	1027
chr17	36841107	36841166	59	MLT1M	2119.67	930.004	2.2792	687	1125
chrX	46832986	46833062	76	MLT1M	776.593	384.836	2.01798	1311	2197
chr6	71695918	71696239	321	MLT1M	665.381	295.728	2.24998	1401	1208
chr17	49683952	49684093	141	MLT1N2	4901.41	2179.38	2.24899	142	1213
chr17	49190738	49190863	125	MLT1N2	4110.6	1573.61	2.6122	242	542
chr6	32866974	32867151	177	MLT1N2	2381.18	1174.04	2.02819	608	2133
chr6	33459225	33459344	119	MLT1N2	2364.24	1172.68	2.0161	615	2210
chr17	43710104	43710215	111	MLT1N2	2314.95	1059.38	2.18519	628	1391
chr17	43709900	43709964	64	MLT1N2	2310.99	1054.98	2.19055	630	1371
chr5	62204877	62205024	147	MLT1N2	2300.89	941.834	2.44298	633	757
chr2	70826665	70826804	139	MLT1N2	2240.27	924.379	2.42354	652	785
chr5	62206015	62206537	522	MLT1N2	2169.96	1000.03	2.16991	671	1494
chr18	59232248	59232394	146	MLT1N2	1818.2	673.019	2.70156	799	464
chr18	59232538	59232710	172	MLT1N2	1774.09	664.427	2.67011	814	488
chr5	32683339	32683391	52	MLT1N2	1537.39	746.809	2.05862	901	1955
chr9	26210174	26210279	105	MLT1N2	964.075	449.498	2.14478	1187	1577
chr9	26210437	26210545	108	MLT1N2	946.003	424.293	2.2296	1197	1255
chr4	55771230	55771330	100	MLT1N2	829.086	359.85	2.30398	1273	1048
chr2	19397545	19398064	519	MLT1N2	821.871	368.064	2.23296	1280	1246
chr6	51234325	51234446	121	MLT1N2	668.197	304.622	2.19353	1400	1364
chr17	52306609	52306731	122	MLT1N2	403.974	181.944	2.22032	1688	1276
chr17	52306801	52307019	218	MLT1N2	397.531	175.532	2.26473	1692	1176
chr8	83391210	83391337	127	MLT1N2	195.718	90.2529	2.16855	1944	1499
chrY	22234778	22234922	144	MLT1N2	7.73408	3.56256	2.17093	2221	1451
chr17	50806161	50806225	64	MLT1O	9587.4	2413.77	3.97197	8	118
chr17	56734454	56734634	180	MLT1O	3955.89	1895.06	2.08748	268	1809
chr17	56734355	56734435	80	MLT1O	3893.69	1866.62	2.08595	282	1816
chr6	132837089	132837167	78	MLT1O	2039.72	875.156	2.3307	707	986
chr1	199692575	199692922	347	MLT1O	1492.93	625.891	2.38528	923	865
chr8	118969719	118969769	50	MLT1O	1326.74	653.646	2.02976	993	2118
chr5	103581030	103581401	371	MLT1O	531.97	221.733	2.39915	1554	837
chr6	66672880	66672961	81	MLT1O	413.762	204.283	2.02544	1679	2150
chrX	88203544	88203652	108	MLT1O	252.384	123.322	2.04655	1869	2015
chr17	46250326	46250752	426	MLT2A1	3106.62	1358.64	2.28657	402	1102
chr13	27277304	27277747	443	MLT2A1	1914.83	872.335	2.19506	766	1357
chr6	85128310	85128722	412	MLT2A1	1775.56	882.851	2.01117	811	2242
chrX	47503856	47504193	337	MLT2A1	989.23	476.057	2.07797	1171	1855
chrX	47503803	47503853	50	MLT2A1	963.909	461.09	2.0905	1189	1801
chr6	155603707	155604216	509	MLT2A1	799.879	379.117	2.10985	1293	1712
chr4	162254947	162255194	247	MLT2A1	329.461	142.751	2.30794	1762	1042
chr4	162255203	162255251	48	MLT2A1	326.704	138.951	2.35122	1765	943
chr11	23075420	23075808	388	MLT2A1	110.854	54.438	2.03634	2033	2080
chrY	4402700	4402917	217	MLT2A1	19.334	0	2000	2129	4
chrY	4402981	4403016	35	MLT2A1	19.334	2.37505	8.14045	2136	94
chr17	50228366	50228523	157	MLT2A2	4221.03	1748.19	2.41451	225	806
chrX	46096940	46097339	399	MLT2A2	2158.8	851.273	2.53597	674	632
chrX	46097378	46097440	62	MLT2A2	2145.37	825.83	2.59784	680	562
chrX	47832094	47832533	439	MLT2A2	1261.25	557.018	2.2643	1027	1178
chr5	19372530	19373082	552	MLT2A2	506.251	206.647	2.44984	1585	746
chr17	52306028	52306572	544	MLT2A2	411.191	180.519	2.27783	1680	1130
chr20	22931753	22931808	55	MLT2B1	2556.64	1252.69	2.04092	546	2051
chr20	22931791	22932130	339	MLT2B1	2526.73	1240.58	2.03674	559	2078
chr8	345732	346087	355	MLT2B1	1962.37	901.75	2.17618	745	1408
chr2	70566561	70567089	528	MLT2B1	1731.13	857.49	2.01884	828	2191
chrX	46351906	46352427	521	MLT2B1	1453.3	577.093	2.51832	938	655
chr1	208523274	208523465	191	MLT2B1	1417.11	546.318	2.59392	957	570
chrX	46351558	46351619	61	MLT2B1	1376.75	549.021	2.50764	971	669
chr7	76674724	76675260	536	MLT2B1	1265.78	573.645	2.20655	1024	1321
chr4	77147848	77148314	466	MLT2B1	1138.8	561.144	2.02943	1086	2121
chr9	26140121	26140603	482	MLT2B1	766.848	249.4	3.07478	1319	247
chr6	78427557	78427639	82	MLT2B1	651.049	318.341	2.04513	1423	2025
chr6	78428472	78428857	385	MLT2B1	625.111	282.997	2.2089	1446	1310
chrX	87325916	87326312	396	MLT2B1	331.831	161.177	2.0588	1758	1953
chr6	95243921	95244364	443	MLT2B1	179.167	89.068	2.01157	1960	2239
chrY	3954999	3955463	464	MLT2B1	50.2708	21.3753	2.35182	2071	942
chr17	50325773	50325875	102	MLT2B2	4824.77	1565.23	3.08246	153	243
chr17	49095098	49095557	459	MLT2B2	2901.55	1305.78	2.22209	441	1269
chr17	49095596	49095647	51	MLT2B2	2884.13	1298.1	2.2218	448	1270
chr6	70964246	70964295	49	MLT2B2	1320.7	627.335	2.10526	995	1732
chr6	71663318	71663498	180	MLT2B2	600.267	300.042	2.00061	1475	2307
chr6	71662625	71662927	302	MLT2B2	600.007	298.095	2.01281	1476	2232
chr1	197252657	197253071	414	MLT2B2	401.754	184.035	2.18302	1690	1395
chr6	51208235	51208619	384	MLT2B2	322.243	133.006	2.42276	1772	790
chr4	33049873	33050383	510	MLT2B2	313.225	106.881	2.9306	1779	310
chrX	45476761	45477286	525	MLT2B2	299.845	108.807	2.75576	1794	419
chr17	50324662	50325025	363	MLT2B3	5046.52	1634.01	3.08842	130	236
chr17	50325880	50325937	57	MLT2B3	4831.77	1572.46	3.07275	151	248
chr17	49093107	49093220	113	MLT2B3	3154.64	1377.93	2.2894	397	1097
chr7	4311896	4311996	100	MLT2B3	2546.04	1082.45	2.35212	552	941
chrX	46422670	46423039	369	MLT2B3	2005.57	754.064	2.65968	717	498
chrX	46423076	46423294	218	MLT2B3	1962.89	757.725	2.59051	744	572
chrX	46043324	46043906	582	MLT2B3	1510.18	683.721	2.20877	912	1311
chr6	70966939	70967531	592	MLT2B3	1358.99	640.88	2.1205	983	1661
chr5	29899416	29899979	563	MLT2B3	257.877	122.391	2.10699	1862	1723
chrX	83141476	83141513	37	MLT2B3	181.744	89.0659	2.04056	1955	2052
chrX	83140976	83141441	465	MLT2B3	173.339	84.6958	2.04661	1973	2014
chrY	9123681	9123781	100	MLT2B3	7.734	3.5625	2.17095	2235	1430
chrY	13981139	13981353	214	MLT2B3	4.9498	0	2000	2246	18
chrX	45884934	45884986	52	MLT2B4	4749.46	1653.68	2.87205	163	350
chrX	45884483	45884850	367	MLT2B4	4685.16	1647.74	2.84338	173	367
chr17	50025883	50025935	52	MLT2B4	2951.75	1278.05	2.30957	428	1032
chrX	46153946	46154542	596	MLT2B4	2465.89	978.362	2.52043	577	654
chr6	132845045	132845283	238	MLT2B4	1845.17	922.151	2.00094	791	2305
chr6	132664087	132664129	42	MLT2B4	1587.53	596.635	2.6608	881	495
chr6	132664436	132664873	437	MLT2B4	1551.69	580.958	2.67091	892	486
chr6	47766740	47767138	398	MLT2B4	995.256	441.393	2.25481	1168	1197
chr9	26373146	26373585	439	MLT2B4	659.563	273.635	2.41038	1405	814
chr9	26373058	26373104	46	MLT2B4	653.139	261.116	2.50134	1418	675
chr1	193407762	193407967	205	MLT2B4	338.079	159.136	2.12447	1748	1648
chr1	193408261	193408563	302	MLT2B4	329.983	152.296	2.16672	1761	1507
chr4	32831889	32832166	277	MLT2B4	123.741	53.3435	2.3197	2029	1012
chrY	7487945	7488101	156	MLT2B4	23.2012	7.125	3.25631	2121	210
chrY	7487160	7487735	575	MLT2B4	23.2012	7.125	3.25631	2122	211
chrY	8229233	8229642	409	MLT2B4	11.601	3.56255	3.25638	2177	198
chrY	12869234	12869469	235	MLT2B4	3.867	0	2000	2282	54
chrY	12868661	12868916	255	MLT2B4	3.867	0	2000	2283	55
chr8	27230828	27231523	695	MLT2B5	2229.32	1109.85	2.00867	655	2259
chrX	46432394	46432720	326	MLT2C1	2061.87	720.743	2.86075	699	354
chr13	37064417	37064747	330	MLT2C1	790.045	376.05	2.1009	1302	1754
chr17	52229994	52230293	299	MLT2C1	511.366	220.893	2.315	1580	1020
chr7	145737046	145737343	297	MLT2C1	206.08	96.1934	2.14235	1930	1583
chr6	31243520	31243851	331	MLT2C2	2768.93	1350.69	2.05001	477	1996
chr4	33053054	33053187	133	MLT2C2	239.748	114.482	2.09419	1882	1783
chr6	141336664	141337093	429	MLT2C2	174.163	76.5254	2.27589	1969	1139
chr13	82556651	82556695	44	MLT2C2	83.7835	39.1885	2.13796	2040	1593
chr13	82556791	82557148	357	MLT2C2	74.2697	33.5358	2.21464	2048	1296
chr6	53169134	53169180	46	MLT2D	2168.49	970.804	2.23371	672	1242
chr6	53168725	53169099	374	MLT2D	2130	927.512	2.29647	682	1078
chr17	16984602	16984887	285	MLT2D	1963.61	953.842	2.05863	741	1954
chr5	62197246	62197275	29	MLT2D	1649.16	746.825	2.20823	855	1313
chr5	62196947	62197193	246	MLT2D	1633.43	757.989	2.15496	859	1546
chr5	62196316	62196362	46	MLT2D	1559.29	747.457	2.08612	889	1815
chr5	62195900	62196004	104	MLT2D	1504.26	747.201	2.0132	916	2227
chr6	30119795	30119844	49	MLT2D	1478.93	698.794	2.1164	931	1684
chrX	47107971	47108424	453	MLT2D	1323.71	629.234	2.10369	994	1743
chr6	155602648	155602725	77	MLT2D	777.834	374.631	2.07627	1309	1870
chr6	54636179	54636587	408	MLT2D	670.338	332.18	2.018	1396	2196
chr17	52272800	52273087	287	MLT2D	490.747	214.948	2.28309	1600	1115
chr6	120197769	120198039	270	MLT2D	260.372	125.885	2.06833	1856	1913
chr6	120198583	120198605	22	MLT2D	258.259	114.575	2.25406	1860	1199
chr6	120198652	120198690	38	MLT2D	254.132	114.006	2.22912	1867	1258
chrX	82566310	82566501	191	MLT2D	224.285	97.5691	2.29873	1902	1067
[truncated: 317 more rows]
