# Supplementary material for: Transcription of endogenous retroviruses in senescent cells contributes to the accumulation of double-stranded RNAs that trigger an anti-viral response that reinforces senescence
Source: Cell Death Dis. 2024 Feb 21;15(2):157. doi: 10.1038/s41419-024-06548-2 (PMC10882003; doi:10.1038/s41419-024-06548-2)
Supplement: Supplementary file 4 — Table S3 [file 41419_2024_6548_MOESM4_ESM.xlsx]

## Sheet: Foglio1
id	log2_FC (-4OHT vs +4OHT)	p_val
HERVH48#LTR/ERV1	5.13472	0.00255527
LTR19A#LTR/ERV1	4.63868	0.0517928
AluYb8#SINE/Alu	4.49785	0.201103
MER21B#LTR/ERVL	4.49646	0.201229
MER66A#LTR/ERV1	4.49438	0.201371
MER52D#LTR/ERV1	4.49314	0.201456
MER47A#DNA/TcMar-Tigger	4.39974	0.0699008
L1M2_5end#LINE/L1	4.33317	0.132302
MER4A1_v#LTR/ERV1	4.01791	0.082233
MER66-int#LTR/ERV1	3.94354	0.999587
L1MC_orf2#LINE/L1	3.83029	0.109051
Tigger5b#DNA/TcMar-Tigger	3.70624	0.175006
LTR71A#LTR/ERV1	3.64941	0.261394
AluJo#SINE/Alu	3.40605	0.99969
FLAM_C#SINE/Alu	3.40605	0.99969
FLAM_C_short_#SINE/Alu	3.40605	0.99969
LTR28#LTR/ERV1	2.93228	0.264282
HERV-Fc1_LTR1_LTR3#LTR/ERV1	2.86873	0.0163832
LTR1B#LTR/ERV1	2.76485	0.999623
LTR36#LTR/ERV1	2.76485	0.999623
LTR9#LTR/ERV1	2.75877	0.999696
MER30B#DNA/hAT-Charlie	2.64072	0.284359
L1M4_orf2#LINE/L1	2.55359	0.323089
MER66B#LTR/ERV1	2.53834	0.999622
L1MD2_3end#LINE/L1	2.53626	0.999638
Ricksha#DNA/MULE-MuDR	2.53626	0.999638
Ricksha_b#DNA/MULE-MuDR	2.53626	0.999638
Ricksha_c#DNA/MULE-MuDR	2.53626	0.999638
X26_DNA#DNA/TcMar-Tigger	2.53626	0.999638
MER2B#DNA/TcMar-Tigger	2.53502	0.999646
LTR22B2#LTR/ERVK	2.40459	0.314723
MER84-int#LTR/ERV1	2.29756	0.999757
HERVIP10B3#LTR/ERV1	2.2972	0.999558
LOR1b#LTR/ERV1	2.1028	0.466621
HUERS-P3#LTR/ERV1	2.04684	0.101523
LTR8A#LTR/ERV1	2.03927	0.407113
LTR8B#LTR/ERV1	1.99955	0.999649
L1MB8_3end#LINE/L1	1.98793	0.226877
Arthur2#DNA/hAT-Tip100	1.96159	0.999754
LTR24B#LTR/ERV1	1.96159	0.999754
LTR49-int#LTR/ERV1	1.96159	0.999754
LTR57-int#LTR/ERVL	1.96159	0.999754
MER31-int#LTR/ERV1	1.96159	0.999754
MER65-int#LTR/ERV1	1.96159	0.999754
MER72#LTR/ERV1	1.96159	0.999754
MER83B#LTR/ERV1	1.96159	0.999754
LTR54#LTR/ERV1	1.95812	0.999736
MER34B#LTR/ERV1	1.95812	0.999736
MER41D#LTR/ERV1	1.95812	0.999736
MER57B1#LTR/ERV1	1.95812	0.999736
MER61C#LTR/ERV1	1.95812	0.999736
MLT2B2#LTR/ERVL	1.95812	0.999736
LTR14A#LTR/ERVK	1.90515	0.159526
Tigger5#DNA/TcMar-Tigger	1.8737	0.326743
LTR3#LTR/ERVK	1.8581	0.275093
LTR22A#LTR/ERVK	1.79637	0.025438
HERVFH19#LTR/ERV1	1.76587	0.155763
L1MCa_5end#LINE/L1	1.70743	0.999712
LTR18B#LTR/ERVL	1.62411	0.999741
LTR3B#LTR/ERVK	1.61656	0.314902
LTR61#LTR/ERV1	1.60518	0.512712
ERVL#LTR/ERVL	1.5538	0.391042
LTR6A#LTR/ERV1	1.48143	0.101287
AluYk2#SINE/Alu	1.47767	0.260245
AluSc5#SINE/Alu	1.46998	0.0580614
MER75B#DNA/PiggyBac	1.45764	0.414881
AluSz#SINE/Alu	1.44198	0.415389
LTR1A1#LTR/ERV1	1.41217	0.429075
HERV3#LTR/ERV1	1.3826	0.429792
L1PA12_5end#LINE/L1	1.35876	0.132218
LTR3A#LTR/ERVK	1.3021	0.294312
L1PA17_3end#LINE/L1	1.26269	0.384548
MER51C#LTR/ERV1	1.26183	0.43687
AluSc8#SINE/Alu	1.25988	0.247149
LTR6B#LTR/ERV1	1.25753	0.00792223
HERVP71A#LTR/ERV1	1.25308	0.0399427
LTR3B_v#LTR/ERVK	1.2438	0.220404
MER83#LTR/ERV1	1.24317	0.54311
LTR22E#LTR/ERVK	1.24246	0.583011
ERVL-B4#LTR/ERVL	1.23632	0.516154
Charlie12#DNA/hAT-Charlie	1.22936	0.0839752
LTR10D#LTR/ERV1	1.19819	0.0649324
MER51A#LTR/ERV1	1.15675	0.999516
LTR9D#LTR/ERV1	1.11685	0.999643
LTR2#LTR/ERV1	1.11303	0.00120801
LTR12F#LTR/ERV1	1.08176	0.346363
LTR5#LTR/ERVK	1.08084	0.0214283
MER30#DNA/hAT-Charlie	1.07807	0.457365
AluYk4#SINE/Alu	1.06685	0.108943
AluSx4#SINE/Alu	1.0366	0.243916
MER57A1#LTR/ERV1	1.02804	0.474244
AluSz6#SINE/Alu	1.00578	0.429414
HERVL66#LTR/ERVL	0.999468	0.238629
LTR21A#LTR/ERV1	0.995841	0.523782
LTR13_v#LTR/ERVK	0.947002	0.120209
AluSc#SINE/Alu	0.90286	0.218871
HERV1_LTRd#LTR/ERV1	0.890343	0.999785
LTR1F1#LTR/ERV1	0.890343	0.999785
MER48#LTR/ERV1	0.886711	0.999608
LTR9A1#LTR/ERV1	0.88132	0.999749
LTR19-int#LTR/ERV1	0.83399	0.139542
L1PA13_5end#LINE/L1	0.832911	0.41221
LTR10F#LTR/ERV1	0.806696	0.279336
MER4D1#LTR/ERV1	0.796864	0.539228
AluYd8#SINE/Alu	0.792702	0.255186
LOR1-int#LTR/ERV1	0.777747	0.560643
AluSp#SINE/Alu	0.768366	0.233445
MER21A#LTR/ERVL	0.762556	0.999684
LTR12E#LTR/ERV1	0.753554	0.234375
LTR13A#LTR/ERVK	0.736992	0.0315275
MER41B#LTR/ERV1	0.732394	0.482697
LTR13#LTR/ERVK	0.718536	0.0263643
AluYk3#SINE/Alu	0.717239	0.252533
AluYb9#SINE/Alu	0.711982	0.37347
HERVKC4#LTR/ERVK	0.70646	0.625032
LTR46-int#LTR/ERV1	0.704676	0.533649
LTR10G#LTR/ERV1	0.694795	0.99962
PABL_B#LTR/ERV1	0.666986	0.510467
L1PA14_5end#LINE/L1	0.659198	0.713187
MER50-int#LTR/ERV1	0.649094	0.645368
7SLRNA#SINE/Alu	0.636867	0.172174
HERV9NC#LTR/ERV1	0.617435	0.00402445
AluYj4#SINE/Alu	0.599934	0.28352
HERVK14#LTR/ERVK	0.59196	0.237086
HERVIP10F#LTR/ERV1	0.539513	0.445818
SVA_B#Retroposon/SVA	0.531076	0.00529651
HERVK13#LTR/ERVK	0.522585	0.0778816
L1MA8_3end#LINE/L1	0.515314	0.768126
LTR27#LTR/ERV1	0.492116	0.833409
MER61-int#LTR/ERV1	0.491269	0.251897
AluYh3#SINE/Alu	0.486427	0.49419
SVA_A#Retroposon/SVA	0.480869	0.0286101
MLT2A2#LTR/ERVL	0.480531	0.450701
HERV9N#LTR/ERV1	0.461536	0.049821
MLT2A1#LTR/ERVL	0.460764	0.158034
SVA_E#Retroposon/SVA	0.44681	0.0784406
MER9a3#LTR/ERVK	0.432978	0.287093
LTR10A#LTR/ERV1	0.427455	0.803984
AluJb_short_#SINE/Alu	0.411665	0.882142
LTR22B#LTR/ERVK	0.406729	0.999516
LTR7B#LTR/ERV1	0.401398	0.263463
Tigger7#DNA/TcMar-Tigger	0.400713	0.999668
AluYi6#SINE/Alu	0.392267	0.550251
L1PA12_3end#LINE/L1	0.386584	0.362643
LTR66#LTR/ERVL	0.385823	0.713119
L1PA13_3end#LINE/L1	0.37099	0.337272
L1ME4a_3end#LINE/L1	0.364025	0.999637
MER44A#DNA/TcMar-Tigger	0.364025	0.999637
MER44D#DNA/TcMar-Tigger	0.364025	0.999637
Tigger4b#DNA/TcMar-Tigger	0.364025	0.999637
L1M2_orf2#LINE/L1	0.362096	0.677549
MER50B#LTR/ERV1	0.360636	0.999644
L1M1_orf2#LINE/L1	0.35496	0.198394
AluSg7#SINE/Alu	0.351317	0.572423
LTR5_Hs#LTR/ERVK	0.339374	0.199917
MER34B-int#LTR/ERV1	0.32916	0.999732
AluYi6_4d#SINE/Alu	0.328841	0.668535
MER75#DNA/PiggyBac	0.326283	0.71902
LTR46#LTR/ERV1	0.313592	0.999786
LTR64#LTR/ERV1	0.313592	0.999786
MER44B#DNA/TcMar-Tigger	0.313287	0.999785
MER44C#DNA/TcMar-Tigger	0.313287	0.999785
L1M3f_5end#LINE/L1	0.309816	0.999595
LTR35#LTR/ERV1	0.309816	0.999595
HERVE#LTR/ERV1	0.303983	0.430745
L1MA4_3end#LINE/L1	0.285985	0.847516
HUERS-P1#LTR/ERV1	0.268016	0.66699
THE1B#LTR/ERVL-MaLR	0.252142	0.891104
AluSq2#SINE/Alu	0.251112	0.756171
THE1-int#LTR/ERVL-MaLR	0.245513	0.238137
HERVS71#LTR/ERV1	0.243868	0.608192
HERV9#LTR/ERV1	0.241086	0.285793
HERV17#LTR/ERV1	0.223031	0.316564
SVA_F#Retroposon/SVA	0.215652	0.315257
MER4B-int#LTR/ERV1	0.213436	0.82018
MER4D0#LTR/ERV1	0.204799	0.927466
MER9a1#LTR/ERVK	0.204643	0.66564
LTR15#LTR/ERV1	0.204005	0.846064
LTR5B#LTR/ERVK	0.201846	0.697979
L1MB7_3end#LINE/L1	0.19147	0.921591
AluSx1#SINE/Alu	0.183843	0.850177
Charlie3#DNA/hAT-Charlie	0.181552	0.689462
PRIMA4_LTR#LTR/ERV1	0.177334	0.952032
HERVH#LTR/ERV1	0.170929	0.318567
L1M1_5end#LINE/L1	0.163839	0.768868
SVA_D#Retroposon/SVA	0.163504	0.397748
SVA_C#Retroposon/SVA	0.162679	0.429856
MER6#DNA/TcMar-Tigger	0.161165	0.999594
Harlequin#LTR/ERV1	0.15307	0.509874
LTR8#LTR/ERV1	0.151954	0.868973
AluYh7#SINE/Alu	0.146314	0.818113
AluSq10#SINE/Alu	0.142844	0.85649
LTR19B#LTR/ERV1	0.135056	0.864131
LTR2B#LTR/ERV1	0.128098	0.799564
LTR12C#LTR/ERV1	0.113075	0.616298
AluYk12#SINE/Alu	0.109121	0.8787
MER6A#DNA/TcMar-Tigger	0.106294	0.999649
L1MA1_3end#LINE/L1	0.103782	0.807128
LTR21B#LTR/ERV1	0.101984	0.99964
LTR1F#LTR/ERV1	0.101544	0.999638
MER66C#LTR/ERV1	0.0994626	0.999648
MER76-int#LTR/ERVL	0.0986577	0.999656
HERVE_a#LTR/ERV1	0.0808189	0.803769
AluYe5#SINE/Alu	0.0789438	0.850788
MER2#DNA/TcMar-Tigger	0.0674426	0.635383
THE1D-int#LTR/ERVL-MaLR	0.0366444	0.917823
AluYh9#SINE/Alu	0.034149	0.973107
LTR12D#LTR/ERV1	0.030431	0.953071
AluSg4#SINE/Alu	0.0299322	0.983464
RhiBie-1.49#LTR/ERVL-MaLR	0.0293577	0.956716
PABL_A-int#LTR/ERV1	0.021343	0.981615
BC200#SINE/Alu	0.0195666	0.990469
LTR12#LTR/ERV1	0.0195208	0.971364
L1MB4_3end#LINE/L1	0.0188275	0.99972
LTR49#LTR/ERV1	0.0188275	0.99972
L1MA3_3end#LINE/L1	0.00843407	0.987019
AluJr#SINE/Alu	0	1
AluJr4#SINE/Alu	0	1
AluYa5#SINE/Alu	0	1
AmnHarb1#DNA/PIF-Harbinger	0	1
AmnL2-1#LINE/L2	0	1
AmnSINE1#SINE/5S-Deu-L2	0	1
AmnSINE2#SINE/tRNA-Deu	0	1
Arthur1#DNA/hAT-Tip100	0	1
Arthur1A#DNA/hAT-Tip100	0	1
Arthur1B#DNA/hAT-Tip100	0	1
Arthur1C#DNA/hAT-Tip100	0	1
BLACKJACK#DNA/hAT-Blackjack	0	1
Chap1_Mam#DNA/hAT-Charlie	0	1
Chap1a_Mam#DNA/hAT-Charlie	0	1
Charlie1#DNA/hAT-Charlie	0	1
Charlie10#DNA/hAT-Charlie	0	1
Charlie10a#DNA/hAT-Charlie	0	1
Charlie10b#DNA/hAT-Charlie	0	1
Charlie11#DNA/hAT-Charlie	0	1
Charlie13a#DNA/hAT-Charlie	0	1
Charlie13b#DNA/hAT-Charlie	0	1
Charlie14a#DNA/hAT-Charlie	0	1
Charlie15a#DNA/hAT-Charlie	0	1
Charlie15b#DNA/hAT-Charlie	0	1
Charlie16#DNA/hAT-Charlie	0	1
Charlie16a#DNA/hAT-Charlie	0	1
Charlie17#DNA/hAT-Charlie	0	1
Charlie17a#DNA/hAT-Charlie	0	1
Charlie17b#DNA/hAT-Charlie	0	1
Charlie18a#DNA/hAT-Charlie	0	1
Charlie19a#DNA/hAT-Charlie	0	1
Charlie1a#DNA/hAT-Charlie	0	1
Charlie1b#DNA/hAT-Charlie	0	1
Charlie20a#DNA/hAT-Charlie	0	1
Charlie21a#DNA/hAT-Charlie	0	1
Charlie22a#DNA/hAT-Charlie	0	1
Charlie23a#DNA/hAT-Charlie	0	1
Charlie24#DNA/hAT-Charlie	0	1
Charlie25#DNA/hAT-Charlie	0	1
Charlie26a#DNA/hAT-Charlie	0	1
Charlie29a#DNA/hAT-Charlie	0	1
Charlie29b#DNA/hAT-Charlie	0	1
Charlie2a#DNA/hAT-Charlie	0	1
Charlie2b#DNA/hAT-Charlie	0	1
Charlie30a#DNA/hAT-Charlie	0	1
Charlie30b#DNA/hAT-Charlie	0	1
Charlie31a#DNA/hAT-Charlie	0	1
Charlie32a#DNA/hAT-Charlie	0	1
Charlie4#DNA/hAT-Charlie	0	1
Charlie4a#DNA/hAT-Charlie	0	1
Charlie4z#DNA/hAT-Charlie	0	1
Charlie5#DNA/hAT-Charlie	0	1
Charlie6#DNA/hAT-Charlie	0	1
Charlie7#DNA/hAT-Charlie	0	1
Charlie7a#DNA/hAT-Charlie	0	1
Charlie8#DNA/hAT-Charlie	0	1
Charlie9#DNA/hAT-Charlie	0	1
Cheshire#DNA/hAT-Charlie	0	1
Chompy-6_Croc#DNA/PIF-Harbinger	0	1
CR1_Amni-1#LINE/CR1	0	1
CR1_Mam#LINE/CR1	0	1
CR1-1_Amn#LINE/CR1	0	1
CR1-11_Crp#LINE/CR1	0	1
CR1-12_AMi#LINE/CR1	0	1
CR1-13_AMi#LINE/CR1	0	1
CR1-16_AMi#LINE/CR1	0	1
CR1-3_Croc#LINE/CR1	0	1
CR1-L3A_Croc#LINE/CR1	0	1
CR1-L3B_Croc#LINE/CR1	0	1
DIRS-1a_Amnio#LTR/DIRS	0	1
DIRS-1b_Amnio#LTR/DIRS	0	1
DIRS-1c_Amnio#LTR/DIRS	0	1
DNA1_Mam#DNA/TcMar-Tc1	0	1
ERV24_Prim#LTR/ERV1	0	1
ERV24B_Prim#LTR/ERV1	0	1
ERV3-16A3_I#LTR/ERVL	0	1
ERV3-16A3_LTR#LTR/ERVL	0	1
ERVL47#LTR/ERVL	0	1
ERVL-E#LTR/ERVL	0	1
Eulor1#DNA	0	1
Eulor10#DNA	0	1
Eulor11#DNA	0	1
Eulor12#DNA	0	1
Eulor2A#DNA	0	1
Eulor2B#DNA	0	1
Eulor2C#DNA	0	1
Eulor3#DNA	0	1
Eulor5A#DNA/Crypton-A	0	1
Eulor5B#DNA/Crypton-A	0	1
Eulor6A#DNA/Crypton	0	1
Eulor6B#DNA/Crypton	0	1
Eulor6C#DNA/Crypton	0	1
Eulor6D#DNA/Crypton	0	1
Eulor6E#DNA/Crypton	0	1
Eulor7#DNA	0	1
Eulor8#DNA/TcMar	0	1
Eulor9A#DNA	0	1
Eulor9B#DNA	0	1
Eulor9C#DNA	0	1
EuthAT-2#DNA/hAT-Ac	0	1
EuthAT-N1#DNA/hAT-Tip100	0	1
EuthAT-N1a#DNA/hAT-Tip100	0	1
Eutr10#LTR/ERVL	0	1
Eutr11#DNA	0	1
Eutr15#DNA/hAT-Tip100	0	1
Eutr16#DNA/hAT-Tip100	0	1
Eutr18#LTR	0	1
Eutr2#DNA/MULE-MuDR	0	1
Eutr2B#DNA/MULE-MuDR	0	1
Eutr5#LTR	0	1
EUTREP15#LTR/ERV1	0	1
EUTREP16#LTR	0	1
EUTREP2#DNA/hAT	0	1
EUTREP4#DNA/PiggyBac	0	1
EUTREP7#LTR/ERV1	0	1
EUTREP8#LTR	0	1
EutTc1-N1#DNA/TcMar-Tc1	0	1
EutTc1-N2#DNA/TcMar-Tc1	0	1
FAM#SINE/Alu	0	1
FLAM_A#SINE/Alu	0	1
FordPrefect#DNA/hAT-Tip100	0	1
FordPrefect_a#DNA/hAT-Tip100	0	1
FRAM#SINE/Alu	0	1
FRAM_short_#SINE/Alu	0	1
HAL1#LINE/L1	0	1
HAL1b#LINE/L1	0	1
HAL1M8#LINE/L1	0	1
HAL1ME#LINE/L1	0	1
hAT-1_Mam#DNA/hAT-Tag1	0	1
hAT-4b_Ther#DNA/hAT-Tip100	0	1
hAT-5_Mam#DNA/hAT-Tag1	0	1
hAT-N1_Mam#DNA/hAT-Tip100	0	1
hAT-N1a_Mam#DNA/hAT-Tip100	0	1
Helitron1Na_Mam#RC/Helitron	0	1
Helitron1Nb_Mam#RC/Helitron	0	1
Helitron2Na_Mam#RC/Helitron	0	1
Helitron3Na_Mam#RC/Helitron	0	1
HERV1_LTRe#LTR/ERV1	0	1
HERV16#LTR/ERVL	0	1
HERV-Fc1_LTR2#LTR/ERV1	0	1
HERV-Fc2_LTR#LTR/ERV1	0	1
HERVL32#LTR/ERVL	0	1
HERVL40#LTR/ERVL	0	1
HERVL74#LTR/ERVL	0	1
IndInd-1.247#DNA/hAT-Charlie	0	1
Kanga1#DNA/TcMar-Tc2	0	1
Kanga11a#DNA/TcMar-Tc2	0	1
Kanga1a#DNA/TcMar-Tc2	0	1
Kanga1b#DNA/TcMar-Tc2	0	1
Kanga1c#DNA/TcMar-Tc2	0	1
Kanga1d#DNA/TcMar-Tc2	0	1
Kanga2_a#DNA/TcMar-Tc2	0	1
L1M2a_5end#LINE/L1	0	1
L1M2a1_5end#LINE/L1	0	1
L1M2b_5end#LINE/L1	0	1
L1M2c_5end#LINE/L1	0	1
L1M3a_5end#LINE/L1	0	1
L1M3b_5end#LINE/L1	0	1
L1M3c_5end#LINE/L1	0	1
L1M3d_5end#LINE/L1	0	1
L1M3de_5end#LINE/L1	0	1
L1M3e_5end#LINE/L1	0	1
L1M4a1_5end#LINE/L1	0	1
L1M4a2_5end#LINE/L1	0	1
L1M4b_5end#LINE/L1	0	1
L1M4c_5end#LINE/L1	0	1
L1M5_orf2#LINE/L1	0	1
L1M6_5end#LINE/L1	0	1
L1M6B_5end#LINE/L1	0	1
L1M7_5end#LINE/L1	0	1
L1M8_5end#LINE/L1	0	1
L1MB4_5end#LINE/L1	0	1
L1MC4_3end#LINE/L1	0	1
L1MC4_5end#LINE/L1	0	1
L1MC4a_3end#LINE/L1	0	1
L1MC5_3end#LINE/L1	0	1
L1MC5a_3end#LINE/L1	0	1
L1MCb_5end#LINE/L1	0	1
L1MCc_5end#LINE/L1	0	1
L1MD_orf2#LINE/L1	0	1
L1MD1_3end#LINE/L1	0	1
L1MD2_5end#LINE/L1	0	1
L1MDb_5end#LINE/L1	0	1
L1ME1_3end#LINE/L1	0	1
L1ME2_3end#LINE/L1	0	1
L1ME2z_3end#LINE/L1	0	1
L1ME3_3end#LINE/L1	0	1
L1ME3A_3end#LINE/L1	0	1
L1ME3B_3end#LINE/L1	0	1
L1ME3C_3end#LINE/L1	0	1
L1ME3Cz_3end#LINE/L1	0	1
L1ME3D_3end#LINE/L1	0	1
L1ME3E_3end#LINE/L1	0	1
L1ME3F_3end#LINE/L1	0	1
L1ME3G_3end#LINE/L1	0	1
L1ME4b_3end#LINE/L1	0	1
L1ME4c_3end#LINE/L1	0	1
L1ME5_3end#LINE/L1	0	1
L1MEa_5end#LINE/L1	0	1
L1MEb_5end#LINE/L1	0	1
L1MEc_5end#LINE/L1	0	1
L1MEd_5end#LINE/L1	0	1
L1MEf_5end#LINE/L1	0	1
L1MEg_5end#LINE/L1	0	1
L1MEg1_5end#LINE/L1	0	1
L1MEg2_5end#LINE/L1	0	1
L1MEh_5end#LINE/L1	0	1
L1MEi_5end#LINE/L1	0	1
L1MEj_5end#LINE/L1	0	1
L1P4b_5end#LINE/L1	0	1
L1P4c_5end#LINE/L1	0	1
L1P4d_5end#LINE/L1	0	1
L1P4e_5end#LINE/L1	0	1
L1PA15-16_5end#LINE/L1	0	1
L1PA17_5end#LINE/L1	0	1
L1PBb_5end#LINE/L1	0	1
L2#LINE/L2	0	1
L2-1_AMi#LINE/L2	0	1
L2-1_Crp#LINE/L2	0	1
L2-2_Mam#LINE/L2	0	1
L2a_3end#LINE/L2	0	1
L2b_3end#LINE/L2	0	1
L2c_3end#LINE/L2	0	1
L2d_3end#LINE/L2	0	1
L2d2_3end#LINE/L2	0	1
L3#LINE/CR1	0	1
L3b_3end#LINE/CR1	0	1
L4_A_Mam#LINE/RTE-X	0	1
L4_B_Mam#LINE/RTE-X	0	1
L4_C_Mam#LINE/RTE-X	0	1
L5#LINE/RTE-X	0	1
LFSINE_Vert#SINE/tRNA	0	1
LmeSINE1c#SINE/tRNA-Deu-L2	0	1
Looper#DNA/PiggyBac	0	1
LTR06#LTR/ERV1	0	1
LTR101_Mam#LTR/ERVL	0	1
LTR102_Mam#LTR/ERVL	0	1
LTR103_Mam#LTR/ERV1	0	1
LTR103b_Mam#LTR/ERV1	0	1
LTR104_Mam#LTR/Gypsy	0	1
LTR105_Mam#LTR/ERVL	0	1
LTR106_Mam#LTR	0	1
LTR107_Mam#LTR	0	1
LTR108a_Mam#LTR/ERVL	0	1
LTR108b_Mam#LTR/ERVL	0	1
LTR108c_Mam#LTR/ERVL	0	1
LTR108d_Mam#LTR/ERVL	0	1
LTR108e_Mam#LTR/ERVL	0	1
LTR109A2#LTR/ERV1	0	1
LTR10B#LTR/ERV1	0	1
LTR10B1#LTR/ERV1	0	1
LTR10B2#LTR/ERV1	0	1
LTR16#LTR/ERVL	0	1
LTR16A#LTR/ERVL	0	1
LTR16A1#LTR/ERVL	0	1
LTR16A2#LTR/ERVL	0	1
LTR16B#LTR/ERVL	0	1
LTR16B1#LTR/ERVL	0	1
LTR16B2#LTR/ERVL	0	1
LTR16C#LTR/ERVL	0	1
LTR16D#LTR/ERVL	0	1
LTR16D1#LTR/ERVL	0	1
LTR16D2#LTR/ERVL	0	1
LTR16E1#LTR/ERVL	0	1
LTR16E2#LTR/ERVL	0	1
LTR18A#LTR/ERVL	0	1
LTR1B0#LTR/ERV1	0	1
LTR1D#LTR/ERV1	0	1
LTR1D1#LTR/ERV1	0	1
LTR1E#LTR/ERV1	0	1
LTR1F2#LTR/ERV1	0	1
LTR21C#LTR/ERV1	0	1
LTR22B1#LTR/ERVK	0	1
LTR22C#LTR/ERVK	0	1
LTR22C2#LTR/ERVK	0	1
LTR23#LTR/ERV1	0	1
LTR24#LTR/ERV1	0	1
LTR24C#LTR/ERV1	0	1
LTR25#LTR/ERV1	0	1
LTR26#LTR/ERV1	0	1
LTR26B#LTR/ERV1	0	1
LTR26C#LTR/ERV1	0	1
LTR26E#LTR/ERV1	0	1
LTR2752#LTR/ERV1	0	1
LTR27B#LTR/ERV1	0	1
LTR27C#LTR/ERV1	0	1
LTR27D#LTR/ERV1	0	1
LTR27E#LTR/ERV1	0	1
LTR28B#LTR/ERV1	0	1
LTR28C#LTR/ERV1	0	1
LTR29#LTR/ERV1	0	1
LTR31#LTR/ERV1	0	1
LTR32#LTR/ERVL	0	1
LTR33#LTR/ERVL	0	1
LTR33A#LTR/ERVL	0	1
LTR33A_v#LTR/ERVL	0	1
LTR33B#LTR/ERVL	0	1
LTR33C#LTR/ERVL	0	1
LTR34#LTR/ERV1	0	1
LTR35A#LTR/ERV1	0	1
LTR35B#LTR/ERV1	0	1
LTR37A#LTR/ERV1	0	1
LTR37B#LTR/ERV1	0	1
LTR37-int#LTR/ERV1	0	1
LTR38#LTR/ERV1	0	1
LTR38B#LTR/ERV1	0	1
LTR38C#LTR/ERV1	0	1
LTR38-int#LTR/ERV1	0	1
LTR4#LTR/ERV1	0	1
LTR40A1#LTR/ERVL	0	1
LTR40c#LTR/ERVL	0	1
LTR41#LTR/ERVL	0	1
LTR41B#LTR/ERVL	0	1
LTR41C#LTR/ERVL	0	1
LTR42#LTR/ERVL	0	1
LTR43B#LTR/ERV1	0	1
LTR43-int#LTR/ERV1	0	1
LTR44#LTR/ERV1	0	1
LTR45#LTR/ERV1	0	1
LTR45B#LTR/ERV1	0	1
LTR47A#LTR/ERVL	0	1
LTR47A2#LTR/ERVL	0	1
LTR47B#LTR/ERVL	0	1
LTR47B2#LTR/ERVL	0	1
LTR47B3#LTR/ERVL	0	1
LTR47B4#LTR/ERVL	0	1
LTR48#LTR/ERV1	0	1
LTR48B#LTR/ERV1	0	1
LTR50#LTR/ERVL	0	1
LTR51#LTR/ERV1	0	1
LTR52#LTR/ERVL	0	1
LTR52-int#LTR/ERVL	0	1
LTR53#LTR/ERVL	0	1
LTR53B#LTR/ERVL	0	1
LTR53-int#LTR/ERVL	0	1
LTR54B#LTR/ERV1	0	1
LTR55#LTR/ERVL	0	1
LTR56#LTR/ERV1	0	1
LTR57#LTR/ERVL	0	1
LTR58#LTR/ERV1	0	1
LTR59#LTR/ERV1	0	1
LTR60#LTR/ERV1	0	1
LTR60B#LTR/ERV1	0	1
LTR62#LTR/ERVL	0	1
LTR65#LTR/ERV1	0	1
LTR67B#LTR/ERVL	0	1
LTR68#LTR/ERV1	0	1
LTR69#LTR/ERVL	0	1
LTR72B#LTR/ERV1	0	1
LTR73#LTR/ERV1	0	1
LTR75#LTR/ERVL	0	1
LTR75_1#LTR/ERV1	0	1
LTR75B#LTR/ERVL	0	1
LTR77#LTR/ERV1	0	1
LTR78#LTR/ERV1	0	1
LTR78B#LTR/ERV1	0	1
LTR79#LTR/ERVL	0	1
LTR7C#LTR/ERV1	0	1
LTR80A#LTR/ERVL	0	1
LTR80B#LTR/ERVL	0	1
LTR81#LTR/Gypsy	0	1
LTR81A#LTR/Gypsy	0	1
LTR81AB#LTR/Gypsy	0	1
LTR81B#LTR/Gypsy	0	1
LTR81C#LTR/Gypsy	0	1
LTR82A#LTR/ERVL	0	1
LTR82B#LTR/ERVL	0	1
LTR83#LTR/ERVL	0	1
LTR84a#LTR/ERVL	0	1
LTR84b#LTR/ERVL	0	1
LTR85a#LTR/Gypsy	0	1
LTR85b#LTR/Gypsy	0	1
LTR85c#LTR/Gypsy	0	1
LTR86A1#LTR/ERVL	0	1
LTR86A2#LTR/ERVL	0	1
LTR86B1#LTR/ERVL	0	1
LTR86B2#LTR/ERVL	0	1
LTR86C#LTR/ERVL	0	1
LTR87#LTR/ERVL	0	1
LTR88a#LTR/Gypsy	0	1
LTR88b#LTR/Gypsy	0	1
LTR88c#LTR/Gypsy	0	1
LTR89#LTR/ERVL	0	1
LTR89B#LTR/ERVL	0	1
LTR90A#LTR	0	1
LTR90B#LTR	0	1
LTR91#LTR	0	1
LTR91A#LTR	0	1
LTR9C#LTR/ERV1	0	1
MADE1#DNA/TcMar-Mariner	0	1
MADE2#DNA/TcMar-Mariner	0	1
Mam_R4#LINE/Dong-R4	0	1
MamGyp-int#LTR/Gypsy	0	1
MamGypLTR1a#LTR/Gypsy	0	1
MamGypLTR1b#LTR/Gypsy	0	1
MamGypLTR1c#LTR/Gypsy	0	1
MamGypLTR1d#LTR/Gypsy	0	1
MamGypLTR2b#LTR/Gypsy	0	1
MamGypLTR2c#LTR/Gypsy	0	1
MamGypLTR3#LTR/Gypsy	0	1
MamGypLTR3a#LTR/Gypsy	0	1
MamGypLTR4#LTR/Gypsy	0	1
MamGypsy2-I#LTR/Gypsy	0	1
MamGypsy2-LTR#LTR/Gypsy	0	1
MamRep1151#LTR	0	1
MamRep137#DNA/TcMar-Tigger	0	1
MamRep1527#LTR	0	1
MamRep1879#DNA/hAT-Tip100	0	1
MamRep1894#DNA/hAT-Tip100	0	1
MamRep38#DNA/hAT-Tip100	0	1
MamRep4096#DNA/hAT-Tip100	0	1
MamRep434#DNA/TcMar-Tigger	0	1
MamRep488#DNA/hAT-Tip100	0	1
MamRep605#LTR	0	1
MamRep605b#LTR	0	1
MamRTE1#LINE/RTE-BovB	0	1
MamRTE2#LINE/RTE-BovB	0	1
MamSINE1#SINE/tRNA-RTE	0	1
MamTip1#DNA/hAT-Tip100	0	1
MamTip1b#DNA/hAT-Tip100	0	1
MamTip2#DNA/hAT-Tip100	0	1
MamTip2b#DNA/hAT-Tip100	0	1
MamTip3#DNA/hAT-Tip100	0	1
MamTip3B#DNA/hAT-Tip100	0	1
MARE10#DNA/TcMar-Tigger	0	1
MARE4#DNA/hAT-Tip100	0	1
MARE6#LINE/L1-Tx1	0	1
MARE8#DNA	0	1
MARNA#DNA/TcMar-Mariner	0	1
MER101B#LTR/ERV1	0	1
MER102a#DNA/hAT-Charlie	0	1
MER102b#DNA/hAT-Charlie	0	1
MER102c#DNA/hAT-Charlie	0	1
MER103C#DNA/hAT-Charlie	0	1
MER104#DNA/TcMar-Tc2	0	1
MER105#DNA/hAT-Charlie	0	1
MER106A#DNA/hAT-Charlie	0	1
MER106B#DNA/hAT-Charlie	0	1
MER110#LTR/ERV1	0	1
MER110A#LTR/ERV1	0	1
MER110-int#LTR/ERV1	0	1
MER112#DNA/hAT-Charlie	0	1
MER113#DNA/hAT-Charlie	0	1
MER113A#DNA/hAT-Charlie	0	1
MER115#DNA/hAT-Tip100	0	1
MER117#DNA/hAT-Charlie	0	1
MER119#DNA/hAT-Charlie	0	1
MER121#DNA/hAT	0	1
MER121B#DNA/hAT	0	1
MER123#DNA	0	1
MER124#DNA	0	1
MER125#DNA/Merlin	0	1
MER126#DNA	0	1
MER127#DNA/TcMar-Tigger	0	1
MER129#LTR	0	1
MER130#DNA	0	1
MER131#DNA	0	1
MER132#DNA/TcMar-Pogo	0	1
MER133A#DNA/PIF-Harbinger	0	1
MER133B#DNA/PIF-Harbinger	0	1
MER134#DNA/Crypton	0	1
MER135#DNA	0	1
MER136#DNA/Merlin	0	1
MER20#DNA/hAT-Charlie	0	1
MER20B#DNA/hAT-Charlie	0	1
MER21C#LTR/ERVL	0	1
MER21-int#LTR/ERVL	0	1
MER3#DNA/hAT-Charlie	0	1
MER31B#LTR/ERV1	0	1
MER33#DNA/hAT-Charlie	0	1
MER34#LTR/ERV1	0	1
MER34A#LTR/ERV1	0	1
MER34A1#LTR/ERV1	0	1
MER34C#LTR/ERV1	0	1
MER34C_v#LTR/ERV1	0	1
MER34C2#LTR/ERV1	0	1
MER34-int#LTR/ERV1	0	1
MER39#LTR/ERV1	0	1
MER41G#LTR/ERV1	0	1
MER45A#DNA/hAT-Tip100	0	1
MER45B#DNA/hAT-Tip100	0	1
MER45C#DNA/hAT-Tip100	0	1
MER45R#DNA/hAT-Tip100	0	1
MER46C#DNA/TcMar-Tigger	0	1
MER47B#DNA/TcMar-Tigger	0	1
MER47C#DNA/TcMar-Tigger	0	1
MER49#LTR/ERV1	0	1
MER4CL34#LTR/ERV1	0	1
MER50C#LTR/ERV1	0	1
MER51D#LTR/ERV1	0	1
MER52A#LTR/ERV1	0	1
MER52C#LTR/ERV1	0	1
MER53#DNA/hAT-Blackjack	0	1
MER54A#LTR/ERVL	0	1
MER54B#LTR/ERVL	0	1
MER57B2#LTR/ERV1	0	1
MER57C1#LTR/ERV1	0	1
MER57C2#LTR/ERV1	0	1
MER57D#LTR/ERV1	0	1
MER57E1#LTR/ERV1	0	1
MER57E2#LTR/ERV1	0	1
MER57E3#LTR/ERV1	0	1
MER57F#LTR/ERV1	0	1
MER58A#DNA/hAT-Charlie	0	1
MER58B#DNA/hAT-Charlie	0	1
MER58C#DNA/hAT-Charlie	0	1
MER58D#DNA/hAT-Charlie	0	1
MER5A#DNA/hAT-Charlie	0	1
MER5A1#DNA/hAT-Charlie	0	1
MER5B#DNA/hAT-Charlie	0	1
MER5C#DNA/hAT-Charlie	0	1
MER5C1#DNA/hAT-Charlie	0	1
MER61A#LTR/ERV1	0	1
MER61B#LTR/ERV1	0	1
MER61D#LTR/ERV1	0	1
MER63A#DNA/hAT-Tip100	0	1
MER63B#DNA/hAT-Tip100	0	1
MER63C#DNA/hAT-Tip100	0	1
MER63D#DNA/hAT-Tip100	0	1
MER65A#LTR/ERV1	0	1
MER65B#LTR/ERV1	0	1
MER65C#LTR/ERV1	0	1
MER65D#LTR/ERV1	0	1
MER66D#LTR/ERV1	0	1
MER67A#LTR/ERV1	0	1
MER67B#LTR/ERV1	0	1
MER67C#LTR/ERV1	0	1
MER67D#LTR/ERV1	0	1
MER68#LTR/ERVL	0	1
MER68B#LTR/ERVL	0	1
MER68C#LTR/ERVL	0	1
MER68-int#LTR/ERVL	0	1
MER6B#DNA/TcMar-Tigger	0	1
MER6C#DNA/TcMar-Tigger	0	1
MER70A#LTR/ERVL	0	1
MER70B#LTR/ERVL	0	1
MER70C#LTR/ERVL	0	1
MER70-int#LTR/ERVL	0	1
MER72B#LTR/ERV1	0	1
MER73#LTR/ERVL	0	1
MER74A#LTR/ERVL	0	1
MER74B#LTR/ERVL	0	1
MER74C#LTR/ERVL	0	1
MER75A#DNA/PiggyBac	0	1
MER76#LTR/ERVL	0	1
MER77#LTR/ERVL	0	1
MER77B#LTR/ERVL	0	1
MER8#DNA/TcMar-Tigger	0	1
MER81#DNA/hAT-Blackjack	0	1
MER83A-int#LTR/ERV1	0	1
MER83C#LTR/ERV1	0	1
MER84#LTR/ERV1	0	1
MER87#LTR/ERV1	0	1
MER87B#LTR/ERV1	0	1
MER88#LTR/ERVL	0	1
MER89#LTR/ERV1	0	1
MER89-int#LTR/ERV1	0	1
MER90#LTR/ERV1	0	1
MER90a#LTR/ERV1	0	1
MER91A#DNA/hAT-Tip100	0	1
MER91B#DNA/hAT-Tip100	0	1
MER91C#DNA/hAT-Tip100	0	1
MER92A#LTR/ERV1	0	1
MER92B#LTR/ERV1	0	1
MER92C#LTR/ERV1	0	1
MER92D#LTR/ERV1	0	1
MER92-int#LTR/ERV1	0	1
MER94#DNA/hAT-Blackjack	0	1
MER94B#DNA/hAT-Blackjack	0	1
MER95#LTR/ERV1	0	1
MER96#DNA/hAT-Tip100	0	1
MER96B#DNA/hAT-Tip100	0	1
MER97a#DNA/hAT-Tip100	0	1
MER97b#DNA/hAT-Tip100	0	1
MER97c#DNA/hAT-Tip100	0	1
MER97d#DNA/hAT-Tip100	0	1
MER99#DNA/hAT	0	1
Merlin1_HS#DNA/Merlin	0	1
MERX#DNA/TcMar-Tigger	0	1
MIR#SINE/MIR	0	1
MIR1_Amn#SINE/MIR	0	1
MIR3#SINE/MIR	0	1
MIRb#SINE/MIR	0	1
MIRc#SINE/MIR	0	1
MLT1A#LTR/ERVL-MaLR	0	1
MLT1A1#LTR/ERVL-MaLR	0	1
MLT1C#LTR/ERVL-MaLR	0	1
MLT1D#LTR/ERVL-MaLR	0	1
MLT1E#LTR/ERVL-MaLR	0	1
MLT1E1#LTR/ERVL-MaLR	0	1
MLT1E1A#LTR/ERVL-MaLR	0	1
MLT1E2#LTR/ERVL-MaLR	0	1
MLT1E3#LTR/ERVL-MaLR	0	1
MLT1F#LTR/ERVL-MaLR	0	1
MLT1F1#LTR/ERVL-MaLR	0	1
MLT1F2#LTR/ERVL-MaLR	0	1
MLT1F-int#LTR/ERVL-MaLR	0	1
MLT1G#LTR/ERVL-MaLR	0	1
MLT1G1#LTR/ERVL-MaLR	0	1
MLT1G3#LTR/ERVL-MaLR	0	1
MLT1H#LTR/ERVL-MaLR	0	1
MLT1H1#LTR/ERVL-MaLR	0	1
MLT1H2#LTR/ERVL-MaLR	0	1
MLT1H-int#LTR/ERVL-MaLR	0	1
MLT1I#LTR/ERVL-MaLR	0	1
MLT1-int#LTR/ERVL-MaLR	0	1
MLT1J#LTR/ERVL-MaLR	0	1
MLT1J1#LTR/ERVL-MaLR	0	1
MLT1J2#LTR/ERVL-MaLR	0	1
MLT1J-int#LTR/ERVL-MaLR	0	1
MLT1K#LTR/ERVL-MaLR	0	1
MLT1L#LTR/ERVL-MaLR	0	1
MLT1M#LTR/ERVL-MaLR	0	1
MLT1N2#LTR/ERVL-MaLR	0	1
MLT1O#LTR/ERVL-MaLR	0	1
MLT2B1#LTR/ERVL	0	1
MLT2B4#LTR/ERVL	0	1
MLT2B5#LTR/ERVL	0	1
MLT2C1#LTR/ERVL	0	1
MLT2C2#LTR/ERVL	0	1
MLT2E#LTR/ERVL	0	1
MLT2F#LTR/ERVL	0	1
MLT-int#LTR/ERVL-MaLR	0	1
MSTA1#LTR/ERVL-MaLR	0	1
MSTD#LTR/ERVL-MaLR	0	1
OldhAT1#DNA/hAT-Ac	0	1
ORSL#DNA/hAT-Tip100	0	1
ORSL-2a#DNA/hAT-Tip100	0	1
ORSL-2b#DNA/hAT-Tip100	0	1
PABL_B-int#LTR/ERV1	0	1
Penelope1_Vert#LINE/Penelope	0	1
Plat_L3#LINE/CR1	0	1
PRIMAX-int#LTR/ERV1	0	1
Ricksha_0#DNA/MULE-MuDR	0	1
Ricksha_a#DNA/MULE-MuDR	0	1
Tigger10#DNA/TcMar-Tigger	0	1
Tigger11a#DNA/TcMar-Tigger	0	1
Tigger12#DNA/TcMar-Tigger	0	1
Tigger12A#DNA/TcMar-Tigger	0	1
Tigger12c#DNA/TcMar-Tigger	0	1
Tigger13a#DNA/TcMar-Tigger	0	1
Tigger14a#DNA/TcMar-Tigger	0	1
Tigger15a#DNA/TcMar-Tigger	0	1
Tigger16a#DNA/TcMar-Tigger	0	1
Tigger16b#DNA/TcMar-Tigger	0	1
Tigger17#DNA/TcMar-Tigger	0	1
Tigger17b#DNA/TcMar-Tigger	0	1
Tigger17c#DNA/TcMar-Tigger	0	1
Tigger17d#DNA/TcMar-Tigger	0	1
Tigger18a#DNA/TcMar-Tigger	0	1
Tigger19a#DNA/TcMar-Tigger	0	1
Tigger19b#DNA/TcMar-Tigger	0	1
Tigger20a#DNA/TcMar-Tigger	0	1
Tigger21a#DNA/TcMar-Tigger	0	1
Tigger22N1#DNA/TcMar-Tigger	0	1
Tigger23a#DNA/TcMar-Tigger	0	1
Tigger3d#DNA/TcMar-Tigger	0	1
Tigger4a#DNA/TcMar-Tigger	0	1
Tigger6#DNA/TcMar-Tigger	0	1
Tigger6a#DNA/TcMar-Tigger	0	1
Tigger6b#DNA/TcMar-Tigger	0	1
Tigger8#DNA/TcMar-Tigger	0	1
Tigger9a#DNA/TcMar-Tigger	0	1
Tigger9b#DNA/TcMar-Tigger	0	1
UCON100#DNA/hAT-hAT19	0	1
UCON103#LTR	0	1
UCON105#DNA/hAT	0	1
UCON11#DNA/TcMar-Tigger	0	1
UCON14#DNA	0	1
UCON15#DNA/hAT-Ac	0	1
UCON2#DNA	0	1
UCON21#DNA	0	1
UCON23#DNA/hAT-Tip100	0	1
UCON26#DNA/hAT-Ac	0	1
UCON29#DNA/Kolobok	0	1
UCON33#DNA/TcMar-Tigger	0	1
UCON34#DNA/hAT-Charlie	0	1
UCON35#DNA	0	1
UCON37#DNA/hAT-Ac	0	1
UCON38#DNA/hAT-Charlie	0	1
UCON39#DNA/TcMar-Tigger	0	1
UCON4#DNA/Kolobok	0	1
UCON40#DNA/TcMar-Mariner	0	1
UCON44#DNA/TcMar-Tigger	0	1
UCON51#LTR	0	1
UCON55#DNA/TcMar-Tigger	0	1
UCON58#DNA	0	1
UCON59#DNA	0	1
UCON62#DNA/Crypton	0	1
UCON69#DNA/hAT	0	1
UCON7#DNA	0	1
UCON73#DNA/hAT	0	1
UCON78#DNA	0	1
UCON8#DNA	0	1
UCON80#DNA/hAT-Blackjack	0	1
UCON81#DNA/hAT-Charlie	0	1
UCON83#DNA	0	1
UCON86#LINE/L2	0	1
UCON89#DNA/hAT	0	1
UCON9#DNA/PIF-Harbinger	0	1
UCON97#DNA	0	1
UCON99#RC/Helitron	0	1
UCON9B#DNA/PIF-Harbinger	0	1
X1_DNA#DNA/TcMar-Tigger	0	1
X1_LINE#LINE/CR1	0	1
X1_LR#LTR/Gypsy	0	1
X10b_DNA#DNA/TcMar-Tigger	0	1
X11_DNA#DNA/TcMar-Tigger	0	1
X12_DNA#DNA/TcMar-Tigger	0	1
X12_LINE#LINE/I-Jockey	0	1
X13_LINE#LINE/L2	0	1
X15_LINE#LINE/L2	0	1
X17_LINE#LINE/CR1	0	1
X2_LINE#LINE/CR1	0	1
X20_LINE#LINE/CR1	0	1
X21_LINE#LINE/CR1	0	1
X22_DNA#DNA/TcMar	0	1
X23_DNA#DNA	0	1
X24_DNA#DNA	0	1
X24_LINE#LINE/L2	0	1
X2a_DNA#DNA	0	1
X2b_DNA#DNA	0	1
X30_DNA#DNA	0	1
X32_DNA#DNA/TcMar-Tc1	0	1
X33a_DNA#DNA/TcMar-Tc1	0	1
X34_DNA#DNA	0	1
X4a_DNA#DNA/TcMar-Tigger	0	1
X4b_DNA#DNA/TcMar-Tigger	0	1
X5a_DNA#DNA/TcMar-Tigger	0	1
X5B_LINE#LINE/CR1	0	1
X6a_DNA#DNA/TcMar-Tigger	0	1
X6A_LINE#LINE/CR1	0	1
X6b_DNA#DNA/TcMar-Tigger	0	1
X6B_LINE#LINE/CR1	0	1
X7A_LINE#LINE/CR1	0	1
X7B_LINE#LINE/CR1	0	1
X7C_LINE#LINE/CR1	0	1
X7D_LINE#LINE/CR1	0	1
X8_LINE#LINE/CR1	0	1
X9_LINE#LINE/L1	0	1
X9a_DNA#DNA	0	1
X9b_DNA#DNA/TcMar-Tigger	0	1
Zaphod#DNA/hAT-Tip100	0	1
Zaphod2#DNA/hAT-Tip100	0	1
Zaphod3#DNA/hAT-Tip100	0	1
Zaphod4a#DNA/hAT-Tip100	0	1
Zaphod5a#DNA/hAT-Tip100	0	1
Zaphod5b#DNA/hAT-Tip100	0	1
L1PA11_3end#LINE/L1	-0.0152312	0.969471
L1P4_orf2#LINE/L1	-0.0317493	0.950013
LTR7Y#LTR/ERV1	-0.032216	0.972217
Tigger4#DNA/TcMar-Tigger	-0.051442	0.971659
LTR70#LTR/ERV1	-0.0669258	0.954018
HERVK9#LTR/ERVK	-0.0755347	0.71016
HERVL#LTR/ERVL	-0.0809581	0.665924
LTR10E#LTR/ERV1	-0.0839699	0.994568
AluSx#SINE/Alu	-0.0908734	0.93356
AluSx_short_#SINE/Alu	-0.0908734	0.93356
THE1C#LTR/ERVL-MaLR	-0.0950483	0.925585
L1PA5_3end#LINE/L1	-0.0973057	0.602601
L1P3_5end#LINE/L1	-0.0985028	0.655506
MER51-int#LTR/ERV1	-0.10558	0.862822
HERVK3#LTR/ERVK	-0.10889	0.773993
HERVK11#LTR/ERVK	-0.110396	0.714005
L1PA14_3end#LINE/L1	-0.113776	0.814394
MER11B#LTR/ERVK	-0.115511	0.737894
LTR7#LTR/ERV1	-0.117051	0.910539
L1PB_orf2#LINE/L1	-0.121381	0.532937
L1P2_5end#LINE/L1	-0.123653	0.48352
Tigger2#DNA/TcMar-Tigger	-0.126173	0.883328
L1PA3_3end#LINE/L1	-0.126951	0.505645
L1PA6_3end#LINE/L1	-0.134026	0.489973
L1MC3_3end#LINE/L1	-0.139166	0.999508
L1PA10_5end#LINE/L1	-0.139216	0.60718
LTR14B#LTR/ERVK	-0.141969	0.874528
L1PB3_3end#LINE/L1	-0.15046	0.870636
MER9a2#LTR/ERVK	-0.155646	0.73402
L1PA8_3end#LINE/L1	-0.157685	0.452537
L1MC1_3end#LINE/L1	-0.170254	0.927029
HERV4_I#LTR/ERV1	-0.170407	0.862358
L1PA8A_3end#LINE/L1	-0.170984	0.522075
L1PB4_3end#LINE/L1	-0.171249	0.90525
MER11A#LTR/ERVK	-0.173675	0.562896
L1PA2_3end#LINE/L1	-0.173939	0.370503
LTR25-int#LTR/ERV1	-0.197759	0.852665
L1PA7_3end#LINE/L1	-0.212381	0.276573
L1PBa1_5end#LINE/L1	-0.212501	0.581948
LTR12_v#LTR/ERV1	-0.22561	0.664485
MER4E#LTR/ERV1	-0.231048	0.665499
MER1A#DNA/hAT-Charlie	-0.232658	0.672056
LTR76#LTR/ERV1	-0.236263	0.833148
L1P1_orf2#LINE/L1	-0.239211	0.153278
L1PREC2_5end#LINE/L1	-0.251342	0.637889
LTR10C#LTR/ERV1	-0.254494	0.376876
L1PB2_3end#LINE/L1	-0.25891	0.691096
HERV1_I#LTR/ERV1	-0.261929	0.91952
L1P3_orf2#LINE/L1	-0.264449	0.117783
HERVIP10FH#LTR/ERV1	-0.266048	0.374362
MER41A#LTR/ERV1	-0.268059	0.556396
L1HS_3end#LINE/L1	-0.278311	0.188901
AluYg6#SINE/Alu	-0.347737	0.461112
MER9B#LTR/ERVK	-0.350697	0.857587
HERV-Fc1#LTR/ERV1	-0.352366	0.805645
MER11C#LTR/ERVK	-0.36367	0.170955
MER4E1#LTR/ERV1	-0.37742	0.493337
MER4A#LTR/ERV1	-0.378779	0.762128
L1HS_5end#LINE/L1	-0.379288	0.031185
L1PBa_5end#LINE/L1	-0.380528	0.401526
L1MB5_3end#LINE/L1	-0.382639	0.999516
LTR22#LTR/ERVK	-0.392391	0.749233
MER52-int#LTR/ERV1	-0.407483	0.827544
L1PA4_3end#LINE/L1	-0.412967	0.0446865
MER11D#LTR/ERVK	-0.413255	0.117909
L1PREC2_orf2#LINE/L1	-0.414909	0.0839444
PRIMA41-int#LTR/ERV1	-0.415052	0.781565
L1P1_5end#LINE/L1	-0.418674	0.0165965
HERV-Fc2#LTR/ERV1	-0.424665	0.757371
L1PB1_3end#LINE/L1	-0.426148	0.10962
THE1D#LTR/ERVL-MaLR	-0.43243	0.862003
LTR26D#LTR/ERV1	-0.436137	0.999713
MER34D#LTR/ERV1	-0.439012	0.999721
L1MD3_3end#LINE/L1	-0.439608	0.99972
MER50#LTR/ERV1	-0.439608	0.99972
HSMAR2#DNA/TcMar-Mariner	-0.452314	0.635384
Tigger1#DNA/TcMar-Tigger	-0.473692	0.140116
LTR12B#LTR/ERV1	-0.477025	0.726844
L1MB1_3end#LINE/L1	-0.492125	0.999749
AluYm1#SINE/Alu	-0.497765	0.47702
PABL_A#LTR/ERV1	-0.508244	0.396969
MSTA#LTR/ERVL-MaLR	-0.50937	0.999641
Tigger2a#DNA/TcMar-Tigger	-0.514813	0.999648
AluSx3#SINE/Alu	-0.516051	0.629867
AluY#SINE/Alu	-0.529467	0.53743
AluY_short_#SINE/Alu	-0.541461	0.556312
AluYc3#SINE/Alu	-0.55308	0.378603
MER41-int#LTR/ERV1	-0.576912	0.435773
MER4B#LTR/ERV1	-0.593698	0.741938
LTR5A#LTR/ERVK	-0.622002	0.0205207
HERV1_LTRb#LTR/ERV1	-0.6349	0.722853
L1MA4A_3end#LINE/L1	-0.659039	0.708815
HERVK22#LTR/ERVK	-0.684334	0.0524354
L1MB3_3end#LINE/L1	-0.722734	0.561545
HSMAR1#DNA/TcMar-Mariner	-0.723039	0.665752
HERV15#LTR/ERV1	-0.727333	0.56433
L1MA2_3end#LINE/L1	-0.727885	0.128174
LTR17#LTR/ERV1	-0.734622	0.0732246
MST-int#LTR/ERVL-MaLR	-0.742804	0.678032
HERVK#LTR/ERVK	-0.748477	0.000138396
HERV1_LTRc#LTR/ERV1	-0.757183	0.615711
HERVFH21#LTR/ERV1	-0.786087	0.538944
HUERS-P3b#LTR/ERV1	-0.814868	0.0393876
L1MA5_3end#LINE/L1	-0.815755	0.579955
MER57-int#LTR/ERV1	-0.852425	0.162234
HUERS-P2#LTR/ERV1	-0.862442	0.689624
LTR1A2#LTR/ERV1	-0.885633	0.547292
L1PA10_3end#LINE/L1	-0.89776	0.000807285
AluSg#SINE/Alu	-0.902855	0.530599
LOR1a#LTR/ERV1	-0.903489	0.999572
LTR30#LTR/ERV1	-0.906962	0.147023
AluSq#SINE/Alu	-0.917596	0.276517
Tigger3#DNA/TcMar-Tigger	-0.917753	0.113276
PrimLTR79#LTR/ERV1	-0.926657	0.999615
HERVL18#LTR/ERVL	-0.929837	0.99962
Tigger3b#DNA/TcMar-Tigger	-0.967989	0.0972884
L1PA16_3end#LINE/L1	-0.991205	0.253861
MER4-int#LTR/ERV1	-1.02723	0.00049299
MER83B-int#LTR/ERV1	-1.0291	0.999656
Tigger3c#DNA/TcMar-Tigger	-1.03959	0.241817
THE1A#LTR/ERVL-MaLR	-1.05282	0.0650914
L1MA6_3end#LINE/L1	-1.07299	0.44367
MER31A#LTR/ERV1	-1.07738	0.999708
LTR14#LTR/ERVK	-1.10325	0.362465
AluYe6#SINE/Alu	-1.12435	0.0658408
HERVK14C#LTR/ERVK	-1.19058	0.528807
L1PREC2_3end#LINE/L1	-1.19544	0.0682622
MER4A1#LTR/ERV1	-1.1972	0.0105139
L1PA15_3end#LINE/L1	-1.2517	0.346811
MER4C#LTR/ERV1	-1.29517	0.99972
AluYc#SINE/Alu	-1.3173	0.365566
MER51B#LTR/ERV1	-1.32365	0.584172
AluYf1#SINE/Alu	-1.40019	0.0370105
LTR14C#LTR/ERVK	-1.42667	0.0760815
Tigger2b_Pri#DNA/TcMar-Tigger	-1.53525	0.465778
LTR71B#LTR/ERV1	-1.53856	0.464921
AluYa8#SINE/Alu	-1.54534	0.106352
L1MC2_3end#LINE/L1	-1.57864	0.999516
MER39B#LTR/ERV1	-1.58321	0.999654
MER57A-int#LTR/ERV1	-1.58639	0.99963
L1M4_5end#LINE/L1	-1.648	0.999749
L1MA10_3end#LINE/L1	-1.648	0.999749
L1MDa_5end#LINE/L1	-1.648	0.999749
LTR22C0#LTR/ERVK	-1.648	0.999749
MLT1B#LTR/ERVL-MaLR	-1.648	0.999749
MLT1C2#LTR/ERVL-MaLR	-1.648	0.999749
MSTB2#LTR/ERVL-MaLR	-1.648	0.999749
HERVI#LTR/ERV1	-1.6483	0.999748
L1P4a_5end#LINE/L1	-1.6483	0.999748
LTR18C#LTR/ERVL	-1.6483	0.999748
LTR23-int#LTR/ERV1	-1.6483	0.999748
LTR40a#LTR/ERVL	-1.6483	0.999748
LTR40b#LTR/ERVL	-1.6483	0.999748
MER101#LTR/ERV1	-1.6483	0.999748
MER1B#DNA/hAT-Charlie	-1.6483	0.999748
MLT2D#LTR/ERVL	-1.6483	0.999748
MER107#DNA/hAT-Charlie	-1.65178	0.0447374
AluYk11#SINE/Alu	-1.72404	0.474442
HERV30#LTR/ERV1	-1.728	4.50873e-08
L1MA5A_3end#LINE/L1	-1.81676	0.259335
HERV1_LTRa#LTR/ERV1	-1.82204	0.461926
LTR1C#LTR/ERV1	-1.82827	0.999569
AluSq4#SINE/Alu	-1.83288	0.145499
L1P3b_5end#LINE/L1	-1.89324	0.276374
L1M3_orf2#LINE/L1	-1.92689	0.443828
LTR45C#LTR/ERV1	-2.12624	0.503774
LTR19C#LTR/ERV1	-2.12698	0.503683
LTR2C#LTR/ERV1	-2.17826	0.450934
HERV-Fc1_LTR1#LTR/ERV1	-2.23501	0.335477
LTR38A1#LTR/ERV1	-2.39713	0.999592
LTR43#LTR/ERV1	-2.39713	0.999592
MER41E#LTR/ERV1	-2.39713	0.999592
LTR1C3#LTR/ERV1	-2.39743	0.999592
LTR1B1#LTR/ERV1	-2.42891	0.999659
LTR1C1#LTR/ERV1	-2.42891	0.999659
LTR72#LTR/ERV1	-2.42891	0.999659
MER61F#LTR/ERV1	-2.42891	0.999659
MER61E#LTR/ERV1	-2.43636	0.999613
Tigger17a#DNA/TcMar-Tigger	-2.43636	0.999613
HERVK11D#LTR/ERVK	-2.69089	0.205077
AluJb#SINE/Alu	-2.77378	0.214896
MER85#DNA/PiggyBac	-2.97265	0.263118
MER51E#LTR/ERV1	-3.25301	0.99964
LTR39-int#LTR/ERV1	-3.25329	0.99964
MER41C#LTR/ERV1	-3.2724	0.0197462
L1MB2_3end#LINE/L1	-3.27798	0.201734
MSTB#LTR/ERVL-MaLR	-3.33214	0.175851
MLT2B3#LTR/ERVL	-3.36634	0.288699
LTR9B#LTR/ERV1	-3.55765	0.164555
L1MA7_3end#LINE/L1	-3.68768	0.0167175
MSTB1#LTR/ERVL-MaLR	-3.82333	0.178878
MER4D#LTR/ERV1	-4.08436	0.26675
MLT1A0#LTR/ERVL-MaLR	-4.08466	0.266721
L1MA9_3end#LINE/L1	-4.2392	0.0649756
Tigger3a#DNA/TcMar-Tigger	-4.60069	0.0281531
LTR39#LTR/ERV1	-4.82604	0.176753
LTR1#LTR/ERV1	-4.87438	0.0602045
HERV35I#LTR/ERV1	-5.04273	0.0298748
PRIMA4-int#LTR/ERV1	-5.22224	0.0221217
MER101-int#LTR/ERV1	-5.31716	0.128416
MSTC#LTR/ERVL-MaLR	-7.36731	0.0103222
