# Supplementary material for: Transcription of endogenous retroviruses in senescent cells contributes to the accumulation of double-stranded RNAs that trigger an anti-viral response that reinforces senescence
Source: Cell Death Dis. 2024 Feb 21;15(2):157. doi: 10.1038/s41419-024-06548-2 (PMC10882003; doi:10.1038/s41419-024-06548-2)
Supplement: Supplementary file 5 — Table S4 [file 41419_2024_6548_MOESM5_ESM.xlsx]

## Sheet: dsrna vs ssrna
id	logFc	pval
AluJb	-1.36902	0.194618
AluJr	0	0
AluJr4	0	0
AluSc	-2.25306	2.64938
AluSc5	0.435124	0.240131
AluSg7	-0.528879	0.400507
AluSp	-1.54787	1.75974
AluSq	-2.06384	1.81063
AluSq10	-0.826179	0.525546
AluSq2	-1.09175	0.744183
AluSx	-1.79741	0.946722
AluSx	-1.79741	0.946722
AluSx1	-1.88846	1.29662
AluSz6	-0.872978	0.302584
AluY	-1.20528	0.71116
AluY	-1.7618	1.3889
AluYa5	0	0
AluYa8	-2.20862	1.61134
AluYb8	-0.574669	0.000110891
AluYb9	-2.07426	2.00704
AluYc	-2.90123	1.33443
AluYc3	-2.09358	3.03113
AluYd8	0.62768	0.437146
AluYe5	-1.86619	5.03982
AluYg6	-0.65297	0.771147
AluYh3	-2.85999	4.21609
AluYh9	-2.65858	2.34591
AluYi6	-1.45851	1.56118
AluYi6	-1.51252	1.29243
AluYk11	-1.99865	0.368215
AluYk12	-2.20217	2.82935
AluYk2	-0.718115	0.237891
AluYk3	-2.1294	3.14555
AluYk4	-1.14889	1.05453
AluYm1	-0.340355	0.200182
AmnHarb1	0	0
AmnL2-1	0	0
AmnSINE1	0	0
AmnSINE2	0	0
Arthur1	0	0
Arthur1A	0	0
Arthur1B	0	0
Arthur1C	0	0
Arthur2	1.96159	0.000116411
BLACKJACK	0	0
Chap1	0	0
Chap1a	0	0
Charlie1	0	0
Charlie10	0	0
Charlie10a	0	0
Charlie10b	0	0
Charlie11	0	0
Charlie12	-2.27497	2.83244
Charlie13a	0	0
Charlie13b	0	0
Charlie14a	0	0
Charlie15a	0	0
Charlie15b	0	0
Charlie16	0	0
Charlie16a	0	0
Charlie17	0	0
Charlie17a	0	0
Charlie17b	0	0
Charlie18a	0	0
Charlie19a	0	0
Charlie1a	0	0
Charlie1b	0	0
Charlie20a	0	0
Charlie21a	0	0
Charlie22a	0	0
Charlie23a	0	0
Charlie24	0	0
Charlie25	0	0
Charlie26a	0	0
Charlie29a	0	0
Charlie29b	0	0
Charlie2a	0	0
Charlie2b	0	0
Charlie3	1.06935	1.77686
Charlie30a	0	0
Charlie30b	0	0
Charlie31a	0	0
Charlie32a	0	0
Charlie4	0	0
Charlie4a	0	0
Charlie4z	0	0
Charlie5	0	0
Charlie6	0	0
Charlie7	0	0
Charlie7a	0	0
Charlie8	0	0
Charlie9	0	0
Cheshire	0	0
Chompy-6	0	0
CR1	0	0
CR1	0	0
CR1-1	0	0
CR1-11	0	0
CR1-12	0	0
CR1-13	0	0
CR1-16	0	0
CR1-3	0	0
CR1-L3A	0	0
CR1-L3B	0	0
DIRS-1a	0	0
DIRS-1b	0	0
DIRS-1c	0	0
DNA1	0	0
ERV24	0	0
ERV24B	0	0
ERV3-16A3	0	0
ERV3-16A3	0	0
ERVL	0.86968	0.20768
ERVL47	0	0
ERVL-B4	-3.35186	1.03799
ERVL-E	0	0
Eulor1	0	0
Eulor10	0	0
Eulor11	0	0
Eulor12	0	0
Eulor2A	0	0
Eulor2B	0	0
Eulor2C	0	0
Eulor3	0	0
Eulor5A	0	0
Eulor5B	0	0
Eulor6A	0	0
Eulor6B	0	0
Eulor6C	0	0
Eulor6D	0	0
Eulor6E	0	0
Eulor7	0	0
Eulor8	0	0
Eulor9A	0	0
Eulor9B	0	0
Eulor9C	0	0
EuthAT-2	0	0
EuthAT-N1	0	0
EuthAT-N1a	0	0
Eutr10	0	0
Eutr11	0	0
Eutr15	0	0
Eutr16	0	0
Eutr18	0	0
Eutr2	0	0
Eutr2B	0	0
Eutr5	0	0
EUTREP15	0	0
EUTREP16	0	0
EUTREP2	0	0
EUTREP4	0	0
EUTREP7	0	0
EUTREP8	0	0
EutTc1-N1	0	0
EutTc1-N2	0	0
FAM	0	0
FLAM	0	0
FLAM	-3.40605	0.000127682
FLAM	-3.40605	0.000127682
FordPrefect	0	0
FordPrefect	0	0
FRAM	0	0
FRAM	0	0
HAL1	0	0
HAL1b	0	0
HAL1M8	0	0
HAL1ME	0	0
Harlequin	1.74705	13.6059
hAT-1	0	0
hAT-4b	0	0
hAT-5	0	0
hAT-N1	0	0
hAT-N1a	0	0
Helitron1Na	0	0
Helitron1Nb	0	0
Helitron2Na	0	0
Helitron3Na	0	0
HERV1	6.01803	5.61091
HERV1	4.85432	2.02523
HERV1	4.37855	2.15882
HERV1	0.911447	0.176276
HERV1	0	0
HERV1	-0.890343	9.84333e-05
HERV15	-6.83348	9.13434
HERV16	0	0
HERV17	1.4363	10.124
HERV3	-0.636244	0.158766
HERV30	-2.65069	15.8713
HERV35I	3.92033	1.01357
HERV4	-1.57829	0.933144
HERV9	-1.70714	13.1335
HERV9N	-2.46776	24.4939
HERV9NC	-2.54956	30.6588
HERVE	-0.336146	0.519123
HERVE	-0.682392	1.10549
HERV-Fc1	8.06841	4.02894
HERV-Fc1	3.98648	3.09808
HERV-Fc1	3.54205	0.786664
HERV-Fc1	0	0
HERV-Fc2	0.903286	0.292914
HERV-Fc2	0	0
HERVFH19	6.59253	11.9019
HERVFH21	3.96746	3.44745
HERVH	-1.49677	16.8785
HERVH48	9.61062	15.7575
HERVI	1.6483	0.000108663
HERVIP10B3	5.5932	0.909951
HERVIP10F	-2.28181	2.98697
HERVIP10FH	1.52651	6.73564
HERVK	-4.20018	90.196
HERVK11	1.79355	8.99913
HERVK11D	10.0284	10.8856
HERVK13	-3.14551	25.7784
HERVK14	0.122254	0.0931934
HERVK14C	0.826482	0.182455
HERVK22	0.839913	1.78297
HERVK3	0.211416	0.239528
HERVK9	-0.401478	1.31053
HERVKC4	3.08668	1.78626
HERVL	-1.84315	21.143
HERVL18	4.84608	0.713615
HERVL32	0	0
HERVL40	0	0
HERVL66	-0.700206	0.381079
HERVL74	0	0
HERVP71A	0.127638	0.0792492
HERVS71	-0.0881911	0.0690977
HSMAR1	5.59779	5.18955
HSMAR2	0.490349	0.217733
HUERS-P1	3.33136	8.24426
HUERS-P2	-2.88131	0.735599
HUERS-P3	2.48097	1.38908
HUERS-P3b	5.34517	54.6343
IndInd-1.247	0	0
Kanga1	0	0
Kanga11a	0	0
Kanga1a	0	0
Kanga1b	0	0
Kanga1c	0	0
Kanga1d	0	0
Kanga2	0	0
L1HS	1.04634	6.17821
L1HS	0.296423	1.04013
L1M1	2.52126	20.3856
L1M1	1.57431	2.50219
L1M2	4.0555	0.868579
L1M2	3.58912	5.23621
L1M2a	0	0
L1M2a1	0	0
L1M2b	0	0
L1M2c	0	0
L1M3	0.991954	0.141283
L1M3a	0	0
L1M3b	0	0
L1M3c	0	0
L1M3d	0	0
L1M3de	0	0
L1M3e	0	0
L1M3f	3.60643	0.459975
L1M4	3.99067	0.86487
L1M4	1.648	0.000108294
L1M4a1	0	0
L1M4a2	0	0
L1M4b	0	0
L1M4c	0	0
L1M5	0	0
L1M6	0	0
L1M6B	0	0
L1M7	0	0
L1M8	0	0
L1MA1	0.515101	0.653582
L1MA10	1.648	0.000108294
L1MA2	1.56171	3.07973
L1MA3	0.494471	0.502616
L1MA4	1.35828	0.4842
L1MA4A	5.02029	2.96098
L1MA5	2.46401	1.09611
L1MA5A	2.07446	0.714893
L1MA6	0.792404	0.245021
L1MA7	0.926573	0.249653
L1MA8	0.211598	0.0424819
L1MA9	4.98737	1.6126
L1MB1	6.01503	1.13137
L1MB2	3.22917	0.691661
L1MB3	5.05319	1.26648
L1MB4	6.52542	1.37215
L1MB4	0	0
L1MB5	0.382639	0.000208116
L1MB7	0.465491	0.0840485
L1MB8	-0.189513	0.0399546
L1MC	6.71217	2.93047
L1MC1	3.11149	1.3553
L1MC2	7.09495	1.64729
L1MC3	8.53393	2.6915
L1MC4	0	0
L1MC4	0	0
L1MC4a	0	0
L1MC5	0	0
L1MC5a	0	0
L1MCa	7.48392	1.90467
L1MCb	0	0
L1MCc	0	0
L1MD	0	0
L1MD1	0	0
L1MD2	0	0
L1MD2	-2.53626	0.000148834
L1MD3	4.35585	0.601843
L1MDa	1.648	0.000108294
L1MDb	0	0
L1ME1	0	0
L1ME2	0	0
L1ME2z	0	0
L1ME3	0	0
L1ME3A	0	0
L1ME3B	0	0
L1ME3C	0	0
L1ME3Cz	0	0
L1ME3D	0	0
L1ME3E	0	0
L1ME3F	0	0
L1ME3G	0	0
L1ME4a	5.15889	0.811219
L1ME4b	0	0
L1ME4c	0	0
L1ME5	0	0
L1MEa	0	0
L1MEb	0	0
L1MEc	0	0
L1MEd	0	0
L1MEf	0	0
L1MEg	0	0
L1MEg1	0	0
L1MEg2	0	0
L1MEh	0	0
L1MEi	0	0
L1MEj	0	0
L1P1	2.14313	37.2928
L1P1	0.388038	1.58835
L1P2	1.28433	12.6512
L1P3	1.85607	27.756
L1P3	0.20417	0.450342
L1P3b	-1.61972	0.425313
L1P4	2.36075	5.89486
L1P4a	1.6483	0.000108663
L1P4b	0	0
L1P4c	0	0
L1P4d	0	0
L1P4e	0	0
L1PA10	1.50994	7.85912
L1PA10	0.762455	2.36577
L1PA11	1.5058	3.85475
L1PA12	2.49923	2.44465
L1PA12	1.90172	5.47523
L1PA13	3.54473	3.91531
L1PA13	2.52869	11.2707
L1PA14	3.31154	1.23044
L1PA14	2.07307	5.1206
L1PA15	1.21046	0.452473
L1PA15-16	0	0
L1PA16	0.217595	0.094768
L1PA17	1.6627	0.614128
L1PA17	0	0
L1PA2	0.355125	1.17519
L1PA3	-0.549806	2.38461
L1PA4	-0.457268	1.57286
L1PA5	0.271624	0.837913
L1PA6	-0.386902	1.32808
L1PA7	0.505023	2.02579
L1PA8	0.224569	0.546691
L1PA8A	0.875213	3.02134
L1PB	1.67145	17.3195
L1PB1	0.00965734	0.0127106
L1PB2	-0.420654	0.283293
L1PB3	-0.347472	0.149654
L1PB4	3.10967	1.10061
L1PBa	2.58143	8.8064
L1PBa1	0.303981	0.366755
L1PBb	0	0
L1PREC2	2.16327	19.3255
L1PREC2	2.0358	2.86899
L1PREC2	0.318689	0.260666
L2	0	0
L2-1	0	0
L2-1	0	0
L2-2	0	0
L2a	0	0
L2b	0	0
L2c	0	0
L2d	0	0
L2d2	0	0
L3	0	0
L3b	0	0
L4	0	0
L4	0	0
L4	0	0
L5	0	0
LFSINE	0	0
LmeSINE1c	0	0
Looper	0	0
LOR1a	7.44778	1.90139
LOR1b	1.82038	0.301061
LOR1-int	2.70804	1.53421
LTR06	0	0
LTR1	3.79871	0.844909
LTR101	0	0
LTR102	0	0
LTR103	0	0
LTR103b	0	0
LTR104	0	0
LTR105	0	0
LTR106	0	0
LTR107	0	0
LTR108a	0	0
LTR108b	0	0
LTR108c	0	0
LTR108d	0	0
LTR108e	0	0
LTR109A2	0	0
LTR10A	3.50938	1.72606
LTR10B	0	0
LTR10B1	0	0
LTR10B2	0	0
LTR10C	2.80236	23.3858
LTR10D	-0.243712	0.147742
LTR10E	1.77012	0.434176
LTR10F	3.28401	5.76627
LTR10G	7.20195	1.77934
LTR12	0.305776	0.238409
LTR12	-0.441284	0.398999
LTR12B	1.67498	0.64281
LTR12C	-3.46747	50.6088
LTR12D	-1.53133	2.72794
LTR12E	-2.20036	3.29382
LTR12F	0.179329	0.0582319
LTR13	-2.18638	10.7965
LTR13	-2.24594	3.61058
LTR13A	-1.62576	5.61006
LTR14	1.90003	0.970128
LTR14A	0.189928	0.0465058
LTR14B	0.0974974	0.0393021
LTR14C	0.217621	0.100531
LTR15	0.732491	0.318387
LTR16	0	0
LTR16A	0	0
LTR16A1	0	0
LTR16A2	0	0
LTR16B	0	0
LTR16B1	0	0
LTR16B2	0	0
LTR16C	0	0
LTR16D	0	0
LTR16D1	0	0
LTR16D2	0	0
LTR16E1	0	0
LTR16E2	0	0
LTR17	-1.47125	3.40677
LTR18A	0	0
LTR18B	4.92011	0.714802
LTR18C	1.6483	0.000108663
LTR19A	3.2581	0.788276
LTR19B	-1.50766	1.2774
LTR19C	1.16963	0.204592
LTR19-int	5.56559	32.3823
LTR1A1	-0.70067	0.155655
LTR1A2	-4.2535	2.07347
LTR1B	2.76485	9.75455e-05
LTR1B0	0	0
LTR1B1	-2.42891	0.000129284
LTR1C	5.74454	0.986205
LTR1C1	-2.42891	0.000129284
LTR1C3	2.39743	9.05694e-05
LTR1D	0	0
LTR1D1	0	0
LTR1E	0	0
LTR1F	-4.97514	0.848161
LTR1F1	-0.890343	9.84333e-05
LTR1F2	0	0
LTR2	-0.236713	0.306013
LTR21A	5.24572	3.85488
LTR21B	-4.9747	0.848084
LTR21C	0	0
LTR22	0.561138	0.191244
LTR22A	-0.227195	0.105063
LTR22B	8.39568	2.60092
LTR22B1	0	0
LTR22B2	6.00216	1.93305
LTR22C	0	0
LTR22C0	1.648	0.000108294
LTR22C2	0	0
LTR22E	-0.531012	0.105533
LTR23	0	0
LTR23-int	1.6483	0.000108663
LTR24	0	0
LTR24B	1.96159	0.000116411
LTR24C	0	0
LTR25	0	0
LTR25-int	1.67475	0.962717
LTR26	0	0
LTR26B	0	0
LTR26C	0	0
LTR26D	4.35932	0.602384
LTR26E	0	0
LTR27	1.93029	0.434137
LTR2752	0	0
LTR27B	0	0
LTR27C	0	0
LTR27D	0	0
LTR27E	0	0
LTR28	4.3699	1.03285
LTR28B	0	0
LTR28C	0	0
LTR29	0	0
LTR2B	0.5402	0.550145
LTR2C	1.11774	0.232146
LTR3	-7.92854	4.27342
LTR30	-1.80524	2.367
LTR31	0	0
LTR32	0	0
LTR33	0	0
LTR33A	0	0
LTR33A	0	0
LTR33B	0	0
LTR33C	0	0
LTR34	0	0
LTR35	3.60643	0.459975
LTR35A	0	0
LTR35B	0	0
LTR36	2.76485	9.75455e-05
LTR37A	0	0
LTR37B	0	0
LTR37-int	0	0
LTR38	0	0
LTR38A1	2.39713	9.04077e-05
LTR38B	0	0
LTR38C	0	0
LTR38-int	0	0
LTR39	-0.031774	0.000175036
LTR39-int	3.25329	0.000156172
LTR3A	0.310542	0.0964302
LTR3B	0.238429	0.0481407
LTR3B	-0.0935591	0.0328966
LTR4	0	0
LTR40a	1.6483	0.000108663
LTR40A1	0	0
LTR40b	1.6483	0.000108663
LTR40c	0	0
LTR41	0	0
LTR41B	0	0
LTR41C	0	0
LTR42	0	0
LTR43	2.39713	9.04077e-05
LTR43B	0	0
LTR43-int	0	0
LTR44	0	0
LTR45	0	0
LTR45B	0	0
LTR45C	1.16976	0.204592
LTR46	3.60959	0.460339
LTR46-int	-2.30154	1.44563
LTR47A	0	0
LTR47A2	0	0
LTR47B	0	0
LTR47B2	0	0
LTR47B3	0	0
LTR47B4	0	0
LTR48	0	0
LTR48B	0	0
LTR49	6.52542	1.37215
LTR49-int	1.96159	0.000116411
LTR5	-0.689762	0.836856
LTR5	-1.04118	4.03448
LTR50	0	0
LTR51	0	0
LTR52	0	0
LTR52-int	0	0
LTR53	0	0
LTR53B	0	0
LTR53-int	0	0
LTR54	1.95812	0.000136026
LTR54B	0	0
LTR55	0	0
LTR56	0	0
LTR57	0	0
LTR57-int	1.96159	0.000116411
LTR58	0	0
LTR59	0	0
LTR5A	0.117106	0.17849
LTR5B	0.662649	0.70648
LTR60	0	0
LTR60B	0	0
LTR61	2.31106	0.380018
LTR62	0	0
LTR64	3.60959	0.460339
LTR65	0	0
LTR66	-0.154939	0.0545741
LTR67B	0	0
LTR68	0	0
LTR69	0	0
LTR6A	1.5429	1.10122
LTR6B	2.77467	9.24368
LTR7	-1.4602	0.684159
LTR70	3.08387	1.98966
LTR71A	1.8735	0.301314
LTR71B	0.477951	0.0844403
LTR72	-2.42891	0.000129284
LTR72B	0	0
LTR73	0	0
LTR75	0	0
LTR75	0	0
LTR75B	0	0
LTR76	3.57555	3.41956
LTR77	0	0
LTR78	0	0
LTR78B	0	0
LTR79	0	0
LTR7B	2.14155	9.22328
LTR7C	0	0
LTR7Y	0.948664	0.673089
LTR8	2.49436	2.49589
LTR80A	0	0
LTR80B	0	0
LTR81	0	0
LTR81A	0	0
LTR81AB	0	0
LTR81B	0	0
LTR81C	0	0
LTR82A	0	0
LTR82B	0	0
LTR83	0	0
LTR84a	0	0
LTR84b	0	0
LTR85a	0	0
LTR85b	0	0
LTR85c	0	0
LTR86A1	0	0
LTR86A2	0	0
LTR86B1	0	0
LTR86B2	0	0
LTR86C	0	0
LTR87	0	0
LTR88a	0	0
LTR88b	0	0
LTR88c	0	0
LTR89	0	0
LTR89B	0	0
LTR8A	3.47693	0.67788
LTR8B	5.29616	0.815299
LTR9	6.05537	1.06477
LTR90A	0	0
LTR90B	0	0
LTR91	0	0
LTR91A	0	0
LTR9A1	5.67618	0.98153
LTR9B	3.5314	0.788842
LTR9C	0	0
LTR9D	4.41285	0.603065
MADE1	0	0
MADE2	0	0
Mam	0	0
MamGyp-int	0	0
MamGypLTR1a	0	0
MamGypLTR1b	0	0
MamGypLTR1c	0	0
MamGypLTR1d	0	0
MamGypLTR2b	0	0
MamGypLTR2c	0	0
MamGypLTR3	0	0
MamGypLTR3a	0	0
MamGypLTR4	0	0
MamGypsy2-I	0	0
MamGypsy2-LTR	0	0
MamRep1151	0	0
MamRep137	0	0
MamRep1527	0	0
MamRep1879	0	0
MamRep1894	0	0
MamRep38	0	0
MamRep4096	0	0
MamRep434	0	0
MamRep488	0	0
MamRep605	0	0
MamRep605b	0	0
MamRTE1	0	0
MamRTE2	0	0
MamSINE1	0	0
MamTip1	0	0
MamTip1b	0	0
MamTip2	0	0
MamTip2b	0	0
MamTip3	0	0
MamTip3B	0	0
MARE10	0	0
MARE4	0	0
MARE6	0	0
MARE8	0	0
MARNA	0	0
MER101	1.6483	0.000108663
MER101B	0	0
MER101-int	0.459342	0.00010837
MER102a	0	0
MER102b	0	0
MER102c	0	0
MER103C	0	0
MER104	0	0
MER105	0	0
MER106A	0	0
MER106B	0	0
MER107	2.44269	2.68286
MER110	0	0
MER110A	0	0
MER110-int	0	0
MER112	0	0
MER113	0	0
MER113A	0	0
MER115	0	0
MER117	0	0
MER119	0	0
MER11A	2.07895	12.0281
MER11B	1.76681	6.91461
MER11C	0.745131	2.32319
MER11D	2.9295	29.6834
MER121	0	0
MER121B	0	0
MER123	0	0
MER124	0	0
MER125	0	0
MER126	0	0
MER127	0	0
MER129	0	0
MER130	0	0
MER131	0	0
MER132	0	0
MER133A	0	0
MER133B	0	0
MER134	0	0
MER135	0	0
MER136	0	0
MER1A	2.02397	3.89639
MER1B	1.6483	0.000108663
MER2	3.85523	0.737474
MER20	0	0
MER20B	0	0
MER21A	6.53963	1.37392
MER21B	-0.580222	0.000113711
MER21C	0	0
MER21-int	0	0
MER2B	-2.53502	0.000145613
MER3	0	0
MER30	4.83154	4.19378
MER30B	7.66141	3.47932
MER31A	8.39203	2.50234
MER31B	0	0
MER31-int	1.96159	0.000116411
MER33	0	0
MER34	0	0
MER34A	0	0
MER34A1	0	0
MER34B	1.95812	0.000136026
MER34B-int	0.32916	0.000113844
MER34C	0	0
MER34C	0	0
MER34C2	0	0
MER34D	4.35525	0.601742
MER34-int	0	0
MER39	0	0
MER39B	5.50638	0.908421
MER41A	-0.492437	0.548779
MER41B	-0.403214	0.153593
MER41C	2.09237	0.826977
MER41D	1.95812	0.000136026
MER41E	2.39713	9.04077e-05
MER41G	0	0
MER41-int	5.01163	15.116
MER44A	5.15889	0.811219
MER44B	3.6099	0.460378
MER44C	3.6099	0.460378
MER44D	5.15889	0.811219
MER45A	0	0
MER45B	0	0
MER45C	0	0
MER45R	0	0
MER46C	0	0
MER47A	6.55438	2.74305
MER47B	0	0
MER47C	0	0
MER48	-0.886711	0.000173797
MER49	0	0
MER4A	2.48129	1.40347
MER4A1	4.8075	1.50403
MER4A1	-1.41224	2.50806
MER4B	3.79719	1.60732
MER4B-int	-2.04771	1.41116
MER4C	5.21141	0.813482
MER4CL34	0	0
MER4D	-0.788359	0.000175063
MER4D0	2.22482	0.538594
MER4D1	2.20908	1.17121
MER4E	0.901135	1.0606
MER4E1	2.34542	5.12078
MER4-int	0.161161	0.231719
MER50	4.35585	0.601843
MER50B	5.1555	0.810467
MER50C	0	0
MER50-int	4.90114	4.34676
MER51A	7.66336	2.05373
MER51B	1.97296	0.300994
MER51C	-3.74707	1.70498
MER51D	0	0
MER51E	3.25301	0.000156043
MER51-int	2.3098	4.27958
MER52A	0	0
MER52C	0	0
MER52D	-0.576895	0.000106227
MER52-int	0.353237	0.0709141
MER53	0	0
MER54A	0	0
MER54B	0	0
MER57A1	2.94809	1.53938
MER57A-int	5.50265	0.907536
MER57B1	1.95812	0.000136026
MER57B2	0	0
MER57C1	0	0
MER57C2	0	0
MER57D	0	0
MER57E1	0	0
MER57E2	0	0
MER57E3	0	0
MER57F	0	0
MER57-int	4.84454	19.8662
MER58A	0	0
MER58B	0	0
MER58C	0	0
MER58D	0	0
MER5A	0	0
MER5A1	0	0
MER5B	0	0
MER5C	0	0
MER5C1	0	0
MER6	7.7356	2.1224
MER61A	0	0
MER61B	0	0
MER61C	1.95812	0.000136026
MER61D	0	0
MER61E	-2.43636	0.000146192
MER61F	-2.42891	0.000129284
MER61-int	-0.444691	0.520231
MER63A	0	0
MER63B	0	0
MER63C	0	0
MER63D	0	0
MER65A	0	0
MER65B	0	0
MER65C	0	0
MER65D	0	0
MER65-int	1.96159	0.000116411
MER66A	-0.57814	0.000108814
MER66B	-2.53834	0.000155256
MER66C	-4.97306	0.847807
MER66D	0	0
MER66-int	-3.94354	0.00017042
MER67A	0	0
MER67B	0	0
MER67C	0	0
MER67D	0	0
MER68	0	0
MER68B	0	0
MER68C	0	0
MER68-int	0	0
MER6A	7.19588	1.77889
MER6B	0	0
MER6C	0	0
MER70A	0	0
MER70B	0	0
MER70C	0	0
MER70-int	0	0
MER72	1.96159	0.000116411
MER72B	0	0
MER73	0	0
MER74A	0	0
MER74B	0	0
MER74C	0	0
MER75	5.45078	13.3526
MER75A	0	0
MER75B	5.94057	4.63934
MER76	0	0
MER76-int	-4.97137	0.847519
MER77	0	0
MER77B	0	0
MER8	0	0
MER81	0	0
MER83	2.67309	0.451029
MER83A-int	0	0
MER83B	1.96159	0.000116411
MER83B-int	6.54533	1.37786
MER83C	0	0
MER84	0	0
MER84-int	-2.29756	0.000112312
MER85	5.99089	1.84003
MER87	0	0
MER87B	0	0
MER88	0	0
MER89	0	0
MER89-int	0	0
MER90	0	0
MER90a	0	0
MER91A	0	0
MER91B	0	0
MER91C	0	0
MER92A	0	0
MER92B	0	0
MER92C	0	0
MER92D	0	0
MER92-int	0	0
MER94	0	0
MER94B	0	0
MER95	0	0
MER96	0	0
MER96B	0	0
MER97a	0	0
MER97b	0	0
MER97c	0	0
MER97d	0	0
MER99	0	0
MER9a1	3.4961	15.2051
MER9a2	4.07824	22.7934
MER9a3	0.894079	1.58472
MER9B	-1.38219	0.360097
Merlin1	0	0
MERX	0	0
MIR	0	0
MIR1	0	0
MIR3	0	0
MIRb	0	0
MIRc	0	0
MLT1A	0	0
MLT1A0	-0.788054	0.000175264
MLT1A1	0	0
MLT1B	1.648	0.000108294
MLT1C	0	0
MLT1C2	1.648	0.000108294
MLT1D	0	0
MLT1E	0	0
MLT1E1	0	0
MLT1E1A	0	0
MLT1E2	0	0
MLT1E3	0	0
MLT1F	0	0
MLT1F1	0	0
MLT1F2	0	0
MLT1F-int	0	0
MLT1G	0	0
MLT1G1	0	0
MLT1G3	0	0
MLT1H	0	0
MLT1H1	0	0
MLT1H2	0	0
MLT1H-int	0	0
MLT1I	0	0
MLT1-int	0	0
MLT1J	0	0
MLT1J1	0	0
MLT1J2	0	0
MLT1J-int	0	0
MLT1K	0	0
MLT1L	0	0
MLT1M	0	0
MLT1N2	0	0
MLT1O	0	0
MLT2A1	0.768896	1.75994
MLT2A2	2.52792	4.56159
MLT2B1	0	0
MLT2B2	1.95812	0.000136026
MLT2B3	2.40899	0.379458
MLT2B4	0	0
MLT2B5	0	0
MLT2C1	0	0
MLT2C2	0	0
MLT2D	1.6483	0.000108663
MLT2E	0	0
MLT2F	0	0
MLT-int	0	0
MSTA	7.06668	1.69232
MSTA1	0	0
MSTB	4.65681	1.27173
MSTB1	6.26656	1.94464
MSTB2	1.648	0.000108294
MSTC	-0.277721	0.000215295
MSTD	0	0
MST-int	1.46012	0.420285
OldhAT1	0	0
ORSL	0	0
ORSL-2a	0	0
ORSL-2b	0	0
PABL	6.90576	14.4835
PABL	2.76559	6.05093
PABL	0	0
PABL	-4.40305	0.947155
Penelope1	0	0
Plat	0	0
PRIMA4	1.60684	0.387997
PRIMA41-int	-1.722	0.52021
PRIMA4-int	4.67502	1.38236
PRIMAX-int	0	0
PrimLTR79	4.84984	0.714316
RhiBie-1.49	1.05529	1.35287
Ricksha	0	0
Ricksha	0	0
Ricksha	-2.53626	0.000148834
Ricksha	-2.53626	0.000148834
Ricksha	-2.53626	0.000148834
SVA	0.140967	0.283519
SVA	-0.672423	3.34984
SVA	-1.41899	7.54861
SVA	-1.45607	10.7044
THE1A	1.22666	1.52405
THE1B	3.33408	1.97026
THE1C	1.86099	1.23974
THE1D	3.96066	1.42621
THE1D-int	-0.709089	1.3232
THE1-int	-1.70909	15.2699
Tigger1	0.551138	1.07242
Tigger10	0	0
Tigger11a	0	0
Tigger12	0	0
Tigger12A	0	0
Tigger12c	0	0
Tigger13a	0	0
Tigger14a	0	0
Tigger15a	0	0
Tigger16a	0	0
Tigger16b	0	0
Tigger17	0	0
Tigger17a	-2.43636	0.000146192
Tigger17b	0	0
Tigger17c	0	0
Tigger17d	0	0
Tigger18a	0	0
Tigger19a	0	0
Tigger19b	0	0
Tigger2	0.892886	0.532901
Tigger20a	0	0
Tigger21a	0	0
Tigger22N1	0	0
Tigger23a	0	0
Tigger2a	7.05909	1.68874
Tigger2b	0.481267	0.0850083
Tigger3	5.17579	25.7056
Tigger3a	8.0413	5.99422
Tigger3b	5.67145	31.8836
Tigger3c	7.29847	28.9861
Tigger3d	0	0
Tigger4	0.410203	0.107122
Tigger4a	0	0
Tigger4b	5.15889	0.811219
Tigger5	4.02833	1.81068
Tigger5b	6.62434	2.38476
Tigger6	0	0
Tigger6a	0	0
Tigger6b	0	0
Tigger7	6.90787	1.58594
Tigger8	0	0
Tigger9a	0	0
Tigger9b	0	0
UCON100	0	0
UCON103	0	0
UCON105	0	0
UCON11	0	0
UCON14	0	0
UCON15	0	0
UCON2	0	0
UCON21	0	0
UCON23	0	0
UCON26	0	0
UCON29	0	0
UCON33	0	0
UCON34	0	0
UCON35	0	0
UCON37	0	0
UCON38	0	0
UCON39	0	0
UCON4	0	0
UCON40	0	0
UCON44	0	0
UCON51	0	0
UCON55	0	0
UCON58	0	0
UCON59	0	0
UCON62	0	0
UCON69	0	0
UCON7	0	0
UCON73	0	0
UCON78	0	0
UCON8	0	0
UCON80	0	0
UCON81	0	0
UCON83	0	0
UCON86	0	0
UCON89	0	0
UCON9	0	0
UCON97	0	0
UCON99	0	0
UCON9B	0	0
X1	0	0
X1	0	0
X1	0	0
X10b	0	0
X11	0	0
X12	0	0
X12	0	0
X13	0	0
X15	0	0
X17	0	0
X2	0	0
X20	0	0
X21	0	0
X22	0	0
X23	0	0
X24	0	0
X24	0	0
X26	-2.53626	0.000148834
X2a	0	0
X2b	0	0
X30	0	0
X32	0	0
X33a	0	0
X34	0	0
X4a	0	0
X4b	0	0
X5a	0	0
X5B	0	0
X6a	0	0
X6A	0	0
X6b	0	0
X6B	0	0
X7A	0	0
X7B	0	0
X7C	0	0
X7D	0	0
X8	0	0
X9	0	0
X9a	0	0
X9b	0	0
Zaphod	0	0
Zaphod2	0	0
Zaphod3	0	0
Zaphod4a	0	0
Zaphod5a	0	0
Zaphod5b	0	0
