# Supplementary material for: Transcription of endogenous retroviruses in senescent cells contributes to the accumulation of double-stranded RNAs that trigger an anti-viral response that reinforces senescence
Source: Cell Death Dis. 2024 Feb 21;15(2):157. doi: 10.1038/s41419-024-06548-2 (PMC10882003; doi:10.1038/s41419-024-06548-2)
Supplement: Supplementary file 6 — Table S5 [file 41419_2024_6548_MOESM6_ESM.xlsx]

## Sheet: Sheet1
Oligonucleatides	Sequence
HPRT_FW	5’-AGACTTTGCTTTCCTTGGTCAGG-3’
HPRT_RV	5’-GTCTGGCTTATATCCAACACTTCG-3’
GAPDH_FW	5’-CCCTTCATTGACCTCAACTACATG-3’
GAPDH_RV	5’-TGGGATTTCCATTGATGACAAGC-3’
ERV9-1(pol)_FW	5’-CTTGGAGTCCTCACTCAAACTC-3’
ERV9-1(pol)_RV	5’-ACTGCTGCAACTACCCTTAAACA-3’
ERVH48-1(env)_FW	5’-ATATCCCTCACCACGATCCTAATA-3’
ERVH48-1(env)_RW	5’-CCCTCTGTAGTGCAAAGACTGATA-3’
ERVFC1-1_FW	5’-TGCAGAAGACAAGGCAATG-3’
ERVFC1-1_RV	5’-AGTGTTCCCTTGGACA-3’
ERVW1(Syncitin1) _FW	5’-TGGCCCAAGATTCCATTCCT-3’
ERVW1(Syncitin1) _RV	5’-TTGCCAAAATGTTACCGGGG-3’
OAS1_FW	5’-AGCTTCGTACTGAGTTCGCTC-3’
OAS1_RV	5’-CCAGTCAACTGACCCAGGG-3’
IFI6_FW	5’-CCATCTATCAGCAGGCTCCG-3’
IFI6_RV	5’-TTTCTTACCTGCCTCCACCC-3’
DDX58_FW	5’-TGTGCTCCTACAGGTTGTGGA-3’
DDX58_RV	5’-CACTGGGATCTGATTCGCAAAA-3’
IFIH1_FW	5’-ACAGAAACCGGATTGCTGCTG-3’
IFIH1_RV	5’-GCTCTTCCACTTGAGGACCA-3’
IL1B_FW	5’-GAAGCTGATGGCCCTAAACA-3’
IL1B_RV	5’-AAGCCCTTGCTGTAGTGGTG-3’
MER57b1_FW	5’-TGCCAAGCTTCAACCAATCC-3’
MER57b1_RV	5’-TGTGAATTGGGGAGCCTTCT-3’
MER21c_FW	5’-CCCTGTGTACCCCTTCAACT-3’
MER21c_RV	5’-ATGACAGCTCACCGAACTCA-3’
MLT1c_FW	5’-TACTGGAGTGTAGGGTGGGT-3’
MLT1c_RV	5’-CTCTTTTCTGGCTTCCGGTG-3’
siRNAs	Sequence
control	5'-UAAGGCUAUGAAGAGAUAC-3'
MAVS	5'-CCACCUUGAUGCCUGUGAA-3'
RIG-1	5'-AAUUCAUCAGAGAUAGUCA-3'
MDA5	5'-GUUAUAGUUCUUGUCAAUA-3'
