# Supplementary material for: Transcription of endogenous retroviruses in senescent cells contributes to the accumulation of double-stranded RNAs that trigger an anti-viral response that reinforces senescence
Source: Cell Death Dis. 2024 Feb 21;15(2):157. doi: 10.1038/s41419-024-06548-2 (PMC10882003; doi:10.1038/s41419-024-06548-2)
Supplement: Supplementary file 7 — Table S6 [file 41419_2024_6548_MOESM7_ESM.xlsx]

## Sheet: Sheet1
Antibody	Number	Company
AKT1		Cell Signaling Technology, Danvers, Massachusetts, USA
BrdU	B8434	Sigma-Aldrich St. Louis, MO, USA
FLAG	M2	Sigma-Aldrich St. Louis, MO, USA
H3K27ac	ab177178	Abcam, Cambridge, UK
H3K27me3	ab6002	Abcam, Cambridge, UK
HRAS	7d7.2	Merck Darmstadt, Germany
J2	RNT-SCI-10010500	Nordic-Mubio Susteren Netherlands
LMNB1	ab16048	Abcam, Cambridge, UK
Phospho-Histone H2AX	(S139) 9718	Cell Signaling Technology, Danvers, Massachusetts, USA
Phospho-TP53	(S46) SC-101764	Santa Cruz Biotechnology Inc. Dallas, Texas USA
SMC3	A300-060A	Fortis Life Science, Waltham, MA USA
TP53	DO-7	Dako Agilent Santa Clara, CA, USA
β-Actin	4970	Cell Signaling Technology, Danvers, Massachusetts, USA
RIG1/DDX58	Clone:EPR18629	Abcam, Cambridge, UK
IFIH1/MDA5	Clone:EPR24014-52	Abcam, Cambridge, UK
MAVS	(E-3): sc-166583	Santa Cruz Biotechnology Inc. Dallas, Texas USA
